# Supplementary material for: Systematic review and feasibility study on pre-analytical factors and genomic analyses on archival formalin-fixed paraffin-embedded breast cancer tissue
Source: Sci Rep. 2024 Aug 6;14:18275. doi: 10.1038/s41598-024-69285-8 (PMC11303707; doi:10.1038/s41598-024-69285-8)
Supplement: Supplementary file 3 — Supplementary Information 3. [file 41598_2024_69285_MOESM3_ESM.xlsx]

## Sheet: FFPE samples
FFPE block	Year	Sample	Extraction kit		Notes:
#1	1992	5A	QIAamp DNA FFPE Tissue kit		Every letter (e.g. A, B, C, D) corresponds to 2x10μm consecutive sections, meaning that samples B (2x10μm sections) are consecutive to samples A, etc.
		5B	RNeasy FFPE kit		Two consecutive FFPE slides (10μm in thickness) were used as starting material for every sample (i.e. the first two slides for patient #1 are sample 5A QIAamp, the second two consecutive slides are 5B Rneasy, the third two consecutive slides are 5C AllPrep, etc.)
		5C	AllPrep DNA/RNA FFPE kit
#2	1992	6B	AllPrep DNA/RNA FFPE kit
		6C	RNeasy FFPE kit
#3	NA	7B	RNeasy FFPE kit
		7D	AllPrep DNA/RNA FFPE kit
#4	2013	8A	AllPrep DNA/RNA FFPE kit
		8B	RNeasy FFPE kit
		8C	QIAamp FFPE Tissue kit
#5	2013	9A	AllPrep DNA/RNA FFPE kit
		9B	RNeasy FFPE kit
		9C	QIAamp FFPE Tissue kit
#6	2014	10A	AllPrep DNA/RNA FFPE kit
		10B	RNeasy FFPE kit
		10C	QIAamp FFPE Tissue kit
#7	2015	11A	AllPrep DNA/RNA FFPE kit
		11B	RNeasy FFPE kit
		11C	QIAamp FFPE Tissue kit
	Year	Case/Sample	Extraction kit
SBG2004-1 trial	2004	1	AllPrep DNA/RNA FFPE kit
SBG2004-1 trial	2005	2	AllPrep DNA/RNA FFPE kit
SBG2004-1 trial	2005	3	AllPrep DNA/RNA FFPE kit
SBG2004-1 trial	2005	4	AllPrep DNA/RNA FFPE kit
SBG2004-1 trial	2005	5	AllPrep DNA/RNA FFPE kit
SBG2004-1 trial	2005	6	AllPrep DNA/RNA FFPE kit
SBG2004-1 trial	2005	7	AllPrep DNA/RNA FFPE kit
SBG2004-1 trial	2005	8	AllPrep DNA/RNA FFPE kit
SBG2004-1 trial	2005	9	AllPrep DNA/RNA FFPE kit
SBG2004-1 trial	2005	10	AllPrep DNA/RNA FFPE kit
SBG2004-1 trial	2006	11	AllPrep DNA/RNA FFPE kit
SBG2004-1 trial	2004	12	AllPrep DNA/RNA FFPE kit
SBG2004-1 trial	2005	13	AllPrep DNA/RNA FFPE kit
SBG2004-1 trial	2006	14	AllPrep DNA/RNA FFPE kit
SBG2004-1 trial	2005	15	AllPrep DNA/RNA FFPE kit
SBG2004-1 trial	2006	16	AllPrep DNA/RNA FFPE kit
SBG2004-1 trial	2005	17	AllPrep DNA/RNA FFPE kit
SBG2004-1 trial	2005	18	AllPrep DNA/RNA FFPE kit
SBG2004-1 trial	2005	19	AllPrep DNA/RNA FFPE kit
SBG2004-1 trial	2005	20	AllPrep DNA/RNA FFPE kit
SBG2004-1 trial	2005	21	AllPrep DNA/RNA FFPE kit
SBG2004-1 trial	2005	22	AllPrep DNA/RNA FFPE kit
SBG2004-1 trial	2005	23	AllPrep DNA/RNA FFPE kit
SBG2004-1 trial	2005	24	AllPrep DNA/RNA FFPE kit
SBG2004-1 trial	2006	25	AllPrep DNA/RNA FFPE kit
SBG2004-1 trial	2006	26	AllPrep DNA/RNA FFPE kit
SBG2004-1 trial	2005	27	AllPrep DNA/RNA FFPE kit
SBG2004-1 trial	2005	28	AllPrep DNA/RNA FFPE kit
SBG2004-1 trial	2005	29	AllPrep DNA/RNA FFPE kit
SBG2004-1 trial	2005	30	AllPrep DNA/RNA FFPE kit

## Sheet: Initial QC kit comparison
Tumour RNA samples (FFPE)	RNeasy FFPE kit												AllPrep DNA/RNA FFPE kit
	Nanodrop				Qubit RNA BR		Tapestation RNA ScreenTape				Elution parameters		Nanodrop				Qubit RNA BR		Tapestation RNA ScreenTape				Elution parameters
	Concetration	Amount	Purity	Purity	Concetration	Amount	Concetration	Amount	Integrity		RNeasy MinElute spin column		Concetration	Amount	Purity	Purity	Concetration	Amount	Concetration	Amount	Integrity		RNeasy MinElute spin column
	ng/μL	ng	260/280	260/230	ng/μL	ng	ng/μL	ng	RINe	DV200	Dead-volume (μL)	Sample final volume (μL)	ng/μL	ng	260/280	260/230	ng/μL	ng	ng/μL	ng	RINe	DV200	Dead-volume (μL)	Sample final volume (μL)
#1 (5B RNeasy sample. 5C AllPrep sample)	77.3 (37.3)	2164.4	1.87	2.11	42.7 (20.6)	1195.6	21.2 (10.2)	593.6	2.1	28.49	2	28	306.7 (148.1)	8587.6	1.89	1.62	154 (74.3)	4312	42.8 (20.7)	1198.4	2.5	48.88	2	28
#2 (6C RNeasy sample. 6B AllPrep sample)	218.2 (105.3)	6109.6	1.94	1.99	252 (121.7)	7056	32.6 (15.7)	912.8	2.2	8.42	2	28	393.1 (189.8)	11006.8	1.93	1.86	354 (170.9)	9912	52.8 (25.5)	1478.4	2.2	32.52	2	28
#3 (7B RNeasy sample. 7D AllPrep sample)	144.4 (69.7)	4043.2	1.94	1.95	125 (60.3)	3500	53.8 (26.0)	1506.4	1.9	52.37	2	28	307.3 (148.4)	8604.4	1.92	1.31	229 (110.6)	6412	61.1 (29.5)	1710.8	1.7	47.85	2	28
#4 (8B RNeasy sample. 8A AllPrep sample)	147.4 (71.2)	4127.2	2.05	2.01	149 (71.9)	4172	69.9 (33.7)	1957.2	1.3	58.99	2	28	102.3 (49.4)	2864.4	1.93	1.29	72.3 (34.9)	2024.4	72.5 (35.0)	2030	1.5	59.67	2	28
#5 (9B RNeasy sample. 9A AllPrep sample)	573.6 (277.9)	16060.8	2.05	2.13	447 (215.8)	12516	169 (81.6)	4732	1.1	51.12	2	28	466.3 (225.1)	13056.4	2.00	0.78	321 (155.0)	8988	205 (99.0)	5740	1.3	55.21	2	28
#6 (10B RNeasy sample. 10A AllPrep sample)	125.5 (60.1)	3514	2.05	2.07	78.2 (37.8)	2189.6	59.5 (28.7)	1666	1.9	60.92	2	28	101.7 (49.1)	2847.6	1.97	1.38	66.7 (32.2)	1867.6	53.2 (25.7)	1489.6	2	62.86	2	28
#7 (11B RNeasy sample. 11A AllPrep sample)	182.3 (88.0)	5104.4	2.02	2.14	184 (88.8)	5152	71.8 (34.7)	2010.4	1.6	52.36	2	28	40.6 (19.6)	1136.8	1.85	0.69	30.7 (14.8)	859.6	23.4 (11.3)	655.2	1.7	40.16	2	28
Mean Values, of 7 matched RNeasy-AllPrep FFPE material derived from patients with breast cancer	209.8 (101.4)	5874.8	1.99	2.06	182.6 (88.1)	5111.6	68.3 (32.9)	1911.2	1.7	44.67			245.4 (118.5)	6872	1.93	1.28	175.4 (84.7)	4910.8	73.0 (35.2)	2043.2	1.8	49.59
All RNA concentrations were normalized to the respective DNA eluted sample volume (Adjusted-to final volume- concentrations shown in the parentheses)
Tumour DNA samples (FFPE)	QIAamp DNA FFPE Tissue kit												AllPrep DNA/RNA FFPE kit
	Nanodrop				Qubit dsDNA BR		Tapestation Genomic DNA ScreenTape				Elution parameters		Nanodrop				Qubit dsDNA BR		Tapestation Genomic DNA ScreenTape				Elution parameters
	Concetration	Amount	Purity	Purity	Concetration	Amount	Concetration	Amount	Integrity		QIAamp MinElute column		Concetration	Amount	Purity	Purity	Concetration	Amount	Concetration	Amount	Integrity		QIAamp MinElute column
	ng/μL	ng	260/280	260/230	ng/μL	ng	ng/μL	ng	DIN		Dead-volume (μL)	Sample final volume (μL)	ng/μL	ng	260/280	260/230	ng/μL	ng	ng/μL	ng	DIN		Dead-volume (μL)	Sample final volume (μL)
#1 (5A QIAamp sample, 5C AllPrep sample)	177.3	10283.4	1.75	1.91	45.8	2656.4	22.1	1281.8	1.9		2	58	110.5	6409	1.72	2.11	37.1	2151.8	30.7	1780.6	1.8		2	58
#2 (6B AllPrep sample)	NA	NA	NA	NA	NA	NA	NA	NA	NA		NA	NA	182.3	10573.4	1.87	2.13	69.1	4007.8	49.7	2882.6	2.7		2	58
#3 (7D AllPrep sample)	NA	NA	NA	NA	NA	NA	NA	NA	NA		NA	NA	29.1	1687.8	1.58	1.58	9.97	578.3	4.78	277.2	1.2		2	58
#4 (8C QIAamp sample, 8A AllPrep sample)	100.9	5852.2	1.95	2.22	33	1914	20.1	1165.8	3.2		2	58	83.2	4825.6	1.89	2.72	25.6	1484.8	14.3	829.4	3.1		2	58
#5 (9C QIAamp sample, 9A AllPrep sample)	260.6	15114.8	1.89	2.39	136	7888	57.6	3340.8	3.9		2	58	348.3	20201.4	1.90	2.54	202	11716	93.6	5428.8	3.7		2	58
#6 (10C QIAamp sample, 10A AllPrep sample)	55.5	3219	1.86	2.12	15.6	904.8	11.9	690.2	2.3		2	58	57.6	3340.8	1.82	2.98	22.7	1316.6	11.8	684.4	2.3		2	58
#7 (11C QIAamp sample, 11A AllPrep sample)	33.5	1943	1.99	2.14	17.5	1015	10.4	603.2	3.5		2	58	53.4	3097.2	1.80	3.01	21.7	1258.6	37.8	2192.4	3.7		2	58
Mean Values, of 5 matched QIAamp-AllPrep FFPE material derived from patients with breast cancer	125.6	123158	1.89	2.16	49.6	2875.6	24.42	1416.4	3.0				130.6	7574.8	1.83	2.67	61.8	3585.6	37.64	2183.1	2.9

## Sheet: Initial QC (SBG2004-1)
DNA extracted from patients with breast cancer enrolled in SBG2004-1 phase II clinical trial. Tumour DNA samples extracted using 2x 10μm tumour-rich surgical FFPE sections with AllPrep DNA/RNA FFPE kit, and matched germline DNA extracted from frozen whole peripheral blood using FlexiGene DNA kit	AllPrep DNA/RNA FFPE kit						FlexiGene DNA kit
	Nanodrop			Qubit dsDNA BR	Tapestation Genomic DNA ScreenTape		Nanodrop			Qubit dsDNA BR	Tapestation Genomic DNA ScreenTape
	Concetration	Purity	Purity	Concetration	Concetration	Integrity	Concetration	Purity	Purity	Concetration	Concetration	Integrity
Cases	ng/μL	260/280	260/230	ng/μL	ng/μL	DIN	ng/μL	260/280	260/230	ng/μL	ng/μL	DIN
1	164.9	1.89	2.26	83.7	55.8	2.1	212.1	1.82	2.12	142	144	9.5
2	446.7	1.89	2.26	274	162	3.7	252.7	1.86	2.27	240	236	9.5
3	62.5	1.7	1.66	24.3	NA	NA	123.5	1.89	NA	96.6	NA	NA
4	199.1	1.78	2.13	111	NA	NA	246	1.71	NA	70.2	NA	NA
5	119.8	1.78	2.02	60.1	NA	NA	470	1.84	NA	289	NA	NA
6	165	1.83	2.12	86.7	NA	NA	12	1.55	NA	5.23	NA	NA
7	123	1.77	1.87	61.8	NA	NA	129	1.82	NA	95.6	NA	NA
8	77.3	1.8	2.13	45.9	NA	NA	215	1.87	NA	189	NA	NA
9	72.3	1.72	1.99	30.9	NA	NA	126	1.84	NA	98.5	NA	NA
10	265.9	1.82	2.03	151	NA	NA	183	1.88	NA	109	NA	NA
11	57.2	1.77	1.96	25.7	NA	NA	217.8	1.86	NA	175	NA	NA
12	49.3	1.71	1.16	27.6	NA	NA	68	1.91	NA	53.2	NA	NA
13	46.9	1.76	1.73	19.2	NA	NA	442	1.84	NA	184	NA	NA
14	50.8	1.67	1.83	35.1	NA	NA	262.6	1.84	NA	210	NA	NA
15	57.7	1.95	2.07	30.4	25.9	2.7	180	1.81	NA	137	NA	NA
16	366.8	1.85	2.19	106	NA	NA	92	1.78	NA	58.8	107	9.7
17	50.9	1.69	1.32	27.3	NA	NA	336	1.86	NA	277	NA	NA
18	105.2	1.72	2	60.5	NA	NA	168	1.84	NA	114	NA	NA
19	35.5	1.66	1.81	13.9	NA	NA	533	1.86	NA	462	NA	NA
20	268	1.83	2.18	101	NA	NA	59	1.48	NA	17.2	NA	NA
21	119.4	1.82	2.11	73.3	NA	NA	168	1.87	NA	128	NA	NA
22	49	1.6	1.79	26.1	NA	NA	10	1.56	NA	3.9	NA	NA
23	98.4	1.86	2.15	55.9	NA	NA	226	1.85	NA	189	NA	NA
24	77.9	1.71	1.99	42.9	NA	NA	1150	1.87	NA	760	NA	NA
25	29.6	1.65	1.92	15.7	NA	NA	183	1.87	NA	142	NA	NA
26	36.9	1.73	1.74	13.7	NA	NA	127.4	1.85	NA	106	NA	NA
27	75.2	1.8	1.86	26.6	NA	NA	284	1.88	NA	235	NA	NA
28	519	1.83	2.19	194	NA	NA	60	1.71	NA	45.5	NA	NA
29	162.8	1.8	2.13	55.2	NA	NA	66.8	1.88	NA	56.6	NA	NA
30	258.8	1.86	2.25	127	NA	NA	270	1.88	NA	210	NA	NA
RNA extracted from patients with breast cancer enrolled in SBG2004-1 phase II clinical trial. Tumour RNA samples extracted using 2x 10μm tumour-rich surgical FFPE sections with AllPrep DNA/RNA FFPE ki	AllPrep DNA/RNA FFPE kit
	Nanodrop			Qubit RNA BR
	Concetration	Purity	Purity	Concetration
Cases	ng/μL	260/280	260/230	ng/μL
1	222.7	1.99	1.40	258
2	697.8	1.92	1.17	580
3	58.7	1.95	1.42	53.1
4	448.4	1.93	1.86	322
5	90.8	2.04	1.52	88
6	227.6	1.95	1.71	181
7	270.4	1.97	1.8	239
8	81.8	2.31	1.48	94.7
9	256.7	2.09	1.67	224
10	394.6	2.03	1.79	210
11	48.9	1.95	1.39	41.3
12	44.7	1.81	1.13	23.3
13	136	2.16	1.76	70
14	76.7	1.83	1.22	35.8
15	140	1.82	1.16	107
16	662.7	1.97	1.84	456
17	271.8	2.03	1.63	195
18	211.3	1.92	1.73	133
19	111	2.09	1.79	110
20	909.5	1.9	1.89	848
21	1062.9	2.01	1.87	406
22	42.8	2.06	1.05	47.1
23	135.7	2.14	1.75	119
24	120.9	2.15	1.47	105
25	64.1	2.41	1.53	66.7
26	41.8	1.81	0.97	17.7
27	186.9	1.94	1.48	157
28	1006.5	1.9	1.92	860
29	96.2	1.97	1.65	54.5
30	729.5	1.99	1.79	380

## Sheet: nCounter BC360 (raw)
Probe Name	Accession #	Class Name	Analyte Type	Species Name	Target Sequence	% Samples above Threshold	Comments	Positive Flag	Avg Count	Min Count	Max Count	%CV	Case 1	Case 2
ABCA8	NM_007168.2	Endogenous	mRNA	Hs	GAATCGGACATTGCTATTTTGGGAGAAGTACAAGCGGAAAAAGCTGACGACACTGAAAGGCTTGTTGAGATGGAACAAGTCCTCTCTTCACTTAACAAGA	100	ENDOGENOUS	FALSE	83.5	12	155	121.1	155	12
ACTR3B	NM_001040135.1	Endogenous	mRNA	Hs	CCAGAAGAAGTTTGTTATAGACGTTGGTTACGAAAGATTCCTGGGACCTGAAATATTCTTTCACCCGGAGTTTGCCAACCCAGACTTTATGGAGTCCATC	100	ENDOGENOUS	FALSE	148.5	73	224	71.9	224	73
ACVR1B	NM_004302.4	Endogenous	mRNA	Hs	GAGTCCATGAAGAATATCAGCTGCCATATTACGACTTAGTGCCCTCTGACCCTTCCATTGAGGAAATGCGAAAGGTTGTATGTGATCAGAAGCTGCGTCC	100	ENDOGENOUS	FALSE	219.5	123	316	62.17	316	123
ACVR1C	NM_145259.2	Endogenous	mRNA	Hs	GGAATTTTGCCACCATGTGACTTATTGGGGCAGAGAAAACTCAGGGTTGTCTTTGAGTCTGCACAAAAGCACCAGGGAACCTGCTTAGCAAATCGTCTGA	100	ENDOGENOUS	FALSE	22	3	41	122.14	41	3
ACVRL1	NM_000020.1	Endogenous	mRNA	Hs	TCTGCCCGACTCACCGCGCTGCGGATCAAGAAGACACTACAAAAAATTAGCAACAGTCCAGAGAAGCCTAAAGTGATTCAATAGCCCAGGAGCACCTGAT	100	ENDOGENOUS	FALSE	155.5	65	246	82.31	246	65
ADAM12	NM_003474.5	Endogenous	mRNA	Hs	AGCAAAGAACTGATCATAAATCTGGAAAGAAATGAAGGTCTCATTGCCAGCAGTTTCACGGAAACCCACTATCTGCAAGACGGTACTGATGTCTCCCTCG	100	ENDOGENOUS	FALSE	714.5	300	1129	82.04	1129	300
ADCY9	NM_001116.3	Endogenous	mRNA	Hs	GTAGAGCATCAGTTACAAAACCCTCGAATAGCTTGAGAGCCCCACAGGCTCTGCCACACCCGTGACTTCATCCACACTGACGTCACCCGCGGGGGCTCCC	100	ENDOGENOUS	FALSE	299.5	274	325	12.04	274	325
ADD1	NM_001119.4	Endogenous	mRNA	Hs	ACGGTGTAAATTGGCAGCGTTTTATAGACTAGCAGATCTCTTTGGGTGGTCTCAGCTTATCTACAATCATATCACAACCAGAGTGAACTCCGAGCAGGAA	100	ENDOGENOUS	FALSE	515.5	232	799	77.77	799	232
ADM	NM_001124.2	Endogenous	mRNA	Hs	CAGCGAGGTGTAAAGTTGTTCGCCGCGTGGAATGTGAGTGTGTTTGTGTGCATGAAAGAGAAAGACTGATTACCTCCTGTGTGGAAGAAGGAAACACCGA	100	ENDOGENOUS	FALSE	75.5	50	101	47.76	101	50
AGR2	NM_006408.3	Endogenous	mRNA	Hs	ACCCATCTCTGACAGTTAGAGCCGATATCACTGGAAGATATTCAAATCGTCTCTATGCTTACGAACCTGCAGATACAGCTCTGTTGCTTGACAACATGAA	100	ENDOGENOUS	FALSE	1384	243	2525	116.59	2525	243
AGT	NM_000029.3	Endogenous	mRNA	Hs	CCCGCCATTCTGCACACCGAGCTGAACCTGCAAAAATTGAGCAATGACCGCATCAGGGTGGGGGAGGTGCTGAACAGCATTTTTTTTGAGCTTGAAGCGG	100	ENDOGENOUS	FALSE	20.5	10	31	72.44	31	10
AGTR1	NM_009585.3	Endogenous	mRNA	Hs	AACCTGTACGCTAGTGTGTTTCTACTCACGTGTCTCAGCATTGATCGATACCTGGCTATTGTTCACCCAATGAAGTCCCGCCTTCGACGCACAATGCTTG	100	ENDOGENOUS	FALSE	67	55	79	25.33	79	55
AKT3	NM_001206729.1	Endogenous	mRNA	Hs	TGCTATGAAGATTCTGAAGAAAGAAGTCATTATTGCAAAGGATGAAGTGGCACACACTCTAACTGAAAGCAGAGTATTAAAGAACACTAGACATCCCTTT	100	ENDOGENOUS	FALSE	329	102	556	97.58	556	102
ALDH1A1	NM_000689.4	Endogenous	mRNA	Hs	GCCGACTTGGACAATGCTGTTGAATTTGCACACCATGGGGTATTCTACCACCAGGGCCAGTGTTGTATAGCCGCATCCAGGATTTTTGTGGAAGAATCAA	100	ENDOGENOUS	FALSE	581.5	136	1027	108.35	1027	136
ALDOA	NM_000034.3	Endogenous	mRNA	Hs	GAAGGCTGCGCAGGAGGAGTATGTCAAGCGAGCCCTGGCCAACAGCCTTGCCTGTCAAGGAAAGTACACTCCGAGCGGTCAGGCTGGGGCTGCTGCCAGC	100	ENDOGENOUS	FALSE	3819.5	3785	3854	1.28	3854	3785
ANGPT1	NM_001199859.1	Endogenous	mRNA	Hs	CTACTGGGCCTCCTCTCATAAAAGAGACAGTTGTTGGCAAGGTAGCAATACCAGTTTCAAACTTGGTGACTTGATCCACTATGCCTTAATGGTTTCCTCC	100	ENDOGENOUS	FALSE	19.5	9	30	76.15	30	9
ANLN	NM_018685.2	Endogenous	mRNA	Hs	CGTGCCAGGCGAGAGAATCTTCAGAGAAAAATGGCTGAGAGGCCCACAGCAGCTCCAAGGTCTATGACTCATGCTAAGCGAGCTAGACAGCCACTTTCAG	100	ENDOGENOUS	FALSE	172	126	218	37.82	126	218
ANXA9	NM_003568.2	Endogenous	mRNA	Hs	TTCGGTGATCAAGAACACACCGCTGTACTTTGCTGACAAACTTCATCAAGCCCTCCAGGAAACTGAGCCCAATTACCAAGTCCTGATTCGCATCCTTATC	100	ENDOGENOUS	FALSE	169	88	250	67.78	88	250
APH1B	NM_001145646.1	Endogenous	mRNA	Hs	GCTGGTGTCAGCCCAGACCTTCATAAGTTCTTATTATGGAATAAACCTGGCGTCAGCATTTATAATCCTGGTGCTCATGGGCACCTGGGCATTCTTAGCT	100	ENDOGENOUS	FALSE	53.5	23	84	80.62	84	23
APOD	NM_001647.3	Endogenous	mRNA	Hs	GTTAAGTTTTCCTGGTTTATGCCATCGGCACCGTACTGGATCCTGGCCACCGACTATGAGAACTATGCCCTCGTGTATTCCTGTACCTGCATCATCCAAC	100	ENDOGENOUS	FALSE	6509.5	202	12817	137.03	12817	202
APOE	NM_000041.2	Endogenous	mRNA	Hs	GGGCTGCGTTGCTGGTCACATTCCTGGCAGGATGCCAGGCCAAGGTGGAGCAAGCGGTGGAGACAGAGCCGGAGCCCGAGCTGCGCCAGCAGACCGAGTG	100	ENDOGENOUS	FALSE	3078.5	1795	4362	58.96	1795	4362
AR	NM_000044.2	Endogenous	mRNA	Hs	AGACTGTGAGCCTAGCAGGGCAGATCTTGTCCACCGTGTGTCTTCTTCTGCACGAGACTTTGAGGCTGTCAGAGCGCTTTTTGCGTGGTTGCTCCCGCAA	100	ENDOGENOUS	FALSE	1010.5	34	1987	136.66	1987	34
AREG	NM_001657.3	Endogenous	mRNA	Hs	GAGAATGCAAATATATAGAGCACCTGGAAGCAGTAACATGCAAATGTCAGCAAGAATATTTCGGTGAACGGTGTGGGGAAAAGTCCATGAAAACTCACAG	100	ENDOGENOUS	FALSE	194.5	165	224	21.45	224	165
ARID1A	NM_006015.4	Endogenous	mRNA	Hs	CCATGCAGGGCCGGGCGCAGAGTGCCATGGGCGGCCTCTCTTATACACAGCAGATTCCTCCTTATGGACAACAAGGCCCCAGCGGGTATGGTCAACAGGG	100	ENDOGENOUS	FALSE	647	394	900	55.3	900	394
ARNT2	NM_014862.3	Endogenous	mRNA	Hs	CTGTATGCATGGACATGAATGGGATGTCGGTGCCCACAGAGTTCTTATCCCGGCATAACTCCGATGGAATCATCACATTTGTGGATCCAAGATGTATCAG	100	ENDOGENOUS	FALSE	95	82	108	19.35	108	82
ASPM	NM_018136.4	Endogenous	mRNA	Hs	TGATCCAAGCACATTATAGAGGATATAAAGGAAGGCAGGTCTTTCTTCGGCAGAAATCTGCTGCTTTGATCATACAAAAATATATACGAGCCAGGGAGGC	100	ENDOGENOUS	FALSE	54	41	67	34.05	41	67
ASPN	NM_017680.4	Endogenous	mRNA	Hs	CTTCTACTTTTAGGAGGACTACTCTCTTCTGACAGTCCTAGACTGGTCTTCTACACTAAGACACCATGAAGGAGTATGTGCTCCTATTATTCCTGGCTTT	100	ENDOGENOUS	FALSE	370.5	183	558	71.57	558	183
ATAD2	NM_014109.3	Endogenous	mRNA	Hs	TACCGATTATCTTCCGCAGGACCAAGAAGTCCTTACTGTAAACGAATGAACAGGCGAAGGCATGCAATCCACAGTAGTGACTCGACTTCATCTTCCTCCT	100	ENDOGENOUS	FALSE	229	226	232	1.85	232	226
ATM	NM_000051.3	Endogenous	mRNA	Hs	AGTACTTAATGATCTGCTTATCTGCTGCCGTCAACTAGAACATGATAGAGCTACAGAACGAAAGAAAGAAGTTGAGAAATTTAAGCGCCTGATTCGAGAT	100	ENDOGENOUS	FALSE	281.5	122	441	80.13	441	122
ATP10B	NM_025153.2	Endogenous	mRNA	Hs	CGGGCAAGTGTTCTTCTTGAGCAATGACCTTGACCTGTATGATGAAGAGACCGATTTATCCATTCAATGTCGAGCCCTCAACATCGCAGAGGACTTGGGC	100	ENDOGENOUS	FALSE	10	7	13	42.43	13	7
AURKA	NM_003600.2	Endogenous	mRNA	Hs	ACCCCGGTAGGCCTGATTGGGTTTCTAGTCCTCCTTAACCACTTATCTCCCATATGAGAGTGTGAAAAATAGGAACACGTGCTCTACCTCCATTTAGGGA	100	ENDOGENOUS	FALSE	74	56	92	34.4	56	92
AURKB	NM_001256834.1	Endogenous	mRNA	Hs	GTGCTGCCTCCCTCTGCCCTTCAATCTGTCGCCTGATGGTCCCTGTCATTCACTCGGGTGCGTGTGTTTGTATGTCTGTGTATGTATAGGGGAAAGAAGG	100	ENDOGENOUS	FALSE	51	31	71	55.46	31	71
AXIN1	NM_181050.1	Endogenous	mRNA	Hs	AGCCCGATGGGGAACAGTGTTGGGTGTACCACCCATCCCTGTGGTCTACCCGTGTCTAGAGGCAGGTAGGGGGTCCCTCCAAGTGGTCCACAAGCTTCTG	100	ENDOGENOUS	FALSE	178	174	182	3.18	182	174
AXIN2	NM_004655.3	Endogenous	mRNA	Hs	CTTGTCCAGCAAAACTCTGAGGGCCACGGCGAGTGTGAGGTCCACGGAAACTGTTGACAGTGGATACAGGTCCTTCAAGAGGAGCGATCCTGTTAATCCT	100	ENDOGENOUS	FALSE	116	56	176	73.15	176	56
B3GNT3	NM_014256.3	Endogenous	mRNA	Hs	TGCACCTGCAGTGGTTTAATGGCAGATAAGCTCCGTCTGCAGTTCCAGGCCAGCCAGAAACTCCTGTGTCCACATAGAGCTGACGTGAGAAATATCTTTC	100	ENDOGENOUS	FALSE	43.5	38	49	17.88	38	49
BAD	NM_004322.3	Endogenous	mRNA	Hs	AGGGAGGGCTGACCCAGATTCCCTTCCGGTGCGTGTGAAGCCACGGAAGGCTTGGTCCCATCGGAAGTTTTGGGTTTTCCGCCCACAGCCGCCGGAAGTG	100	ENDOGENOUS	FALSE	227.5	155	300	45.07	300	155
BAG1	NM_004323.3	Endogenous	mRNA	Hs	CTTCATGTTACCTCCCAGCAGGGCAGCAGTGAACCAGTTGTCCAAGACCTGGCCCAGGTTGTTGAAGAGGTCATAGGGGTTCCACAGTCTTTTCAGAAAC	100	ENDOGENOUS	FALSE	497	294	700	57.76	700	294
BAIAP2L1	NM_018842.4	Endogenous	mRNA	Hs	TTTGCACAGGGAGATGTCATCACGCTGCTCATCCCCGAGGAGAAGGATGGCTGGCTCTATGGAGAACACGACGTGTCCAAGGCGAGGGGTTGGTTCCCGT	100	ENDOGENOUS	FALSE	290	146	434	70.22	434	146
BAIAP3	NM_001286464.1	Endogenous	mRNA	Hs	GCACGGACCAGCTGCACCTGGACATCTGGGATCATGACGACGATGTATCCCTGGTAGAAGCGTGCAGGAAGCTGAATGAAGTCATCGGCCTGAAGGGCAT	100	ENDOGENOUS	FALSE	30	13	47	80.14	47	13
BAMBI	NM_012342.2	Endogenous	mRNA	Hs	AGCTGACTTCTTCCAAAGAGTTGTGGTTCCGGGCAGCGGTCATTGCCGTGCCCATTGCTGGAGGGCTGATTTTAGTGTTGCTTATTATGTTGGCCCTGAG	100	ENDOGENOUS	FALSE	1285.5	16	2555	139.66	2555	16
BAX	NM_004324.3	Endogenous	mRNA	Hs	CCCCGAGAGGTCTTTTTCCGAGTGGCAGCTGACATGTTTTCTGACGGCAACTTCAACTGGGGCCGGGTTGTCGCCCTTTTCTACTTTGCCAGCAAACTGG	100	ENDOGENOUS	FALSE	378	312	444	24.69	444	312
BBC3	NM_014417.4	Endogenous	mRNA	Hs	GGGGCCCGTGAAGAGCAAATGAGCCAAACGTGACCACTAGCCTCCTGGAGCCAGAGAGTGGGGCTCGTTTGCCGGTTGCTCCAGCCCGGCGCCCAGCCAT	100	ENDOGENOUS	FALSE	178.5	90	267	70.12	267	90
BBOX1	NM_003986.2	Endogenous	mRNA	Hs	AGCCCTCCATCATCCACCTGGGGTTCAGCTTCTTCACTGCATAAAGCAAACAGTCACAGGGGGTGATTCAGAAATTGTAGATGGGTTTAATGTGTGCCAA	100	ENDOGENOUS	FALSE	32	18	46	61.87	46	18
BCAS1	NM_003657.3	Endogenous	mRNA	Hs	AGATTCATCCCTTGGATCAGTGAAGCTTGATGTCAGCTCCAATAAAGCTCCAGCGAACAAAGACCCAAGTGAGAGCTGGACACTTCCGGTGGCAGCTGGA	100	ENDOGENOUS	FALSE	30.5	16	45	67.23	45	16
BCL11A	NM_018014.3	Endogenous	mRNA	Hs	AGCAAGGCAAACCCCAGCACTTAAGCAAACGGGAATTCTCGCCCGAGCCTCTTGAAGCCATTCTTACAGATGATGAACCAGACCACGGCCCGTTGGGAGC	100	ENDOGENOUS	FALSE	28	11	45	85.86	45	11
BCL2	NM_000633.2	Endogenous	mRNA	Hs	CCAAGCACCGCTTCGTGTGGCTCCACCTGGATGTTCTGTGCCTGTAAACATAGATTCGCTTTCCATGTTGTTGGCCGGATCACCATCTGAAGAGCAGACG	100	ENDOGENOUS	FALSE	150.5	89	212	57.79	212	89
BCL2A1	NM_004049.2	Endogenous	mRNA	Hs	GCACATTGCCTCAACAGCTTCAAGGTGAGCCAGCTCAAGACTTTGCTCTCCACCAGGCAGAAGATGACAGACTGTGAATTTGGATATATTTACAGGCTGG	100	ENDOGENOUS	FALSE	26.5	16	37	56.03	37	16
BCL2L1	NM_001191.3	Endogenous	mRNA	Hs	CTGATTGGTGCAACCCTTACCCCTTAGCCTCCCTGAAAATGTTTTTCTGCCAGGGAGCTTGAAAGTTTTCAGAACCTCTTCCCCAGAAAGGAGACTAGAT	100	ENDOGENOUS	FALSE	341	273	409	28.2	409	273
BCL6B	NM_181844.3	Endogenous	mRNA	Hs	AGTCCAGCCAGCCCTGACCCCAAGGCCTGCAACTGGAAAAAGTACAAGTACATCGTGCTAAACTCTCAGGCCTCCCAAGCAGGGAGCCTGGTCGGGGAGA	100	ENDOGENOUS	FALSE	47.5	25	70	66.99	70	25
BDNF	NM_170734.3	Endogenous	mRNA	Hs	CCAGGGTGATGCTCAGTAGTCAAGTGCCTTTGGAGCCTCCTCTTCTCTTTCTGCTGGAGGAATACAAAAATTACCTAGATGCTGCAAACATGTCCATGAG	100	ENDOGENOUS	FALSE	11.5	9	14	30.74	14	9
BIRC5	NM_001168.2	Endogenous	mRNA	Hs	CCATTCTAAGTCATTGGGGAAACGGGGTGAACTTCAGGTGGATGAGGAGACAGAATAGAGTGATAGGAAGCGTCTGGCAGATACTCCTTTTGCCACTGCT	100	ENDOGENOUS	FALSE	337.5	121	554	90.72	121	554
BLM	NM_000057.3	Endogenous	mRNA	Hs	GGAGGGTGATTCCTGCCCTACAGGGAATTCTATGAAGGAGTTAAATTTTTCACACCTTCCCTCAAATTCTGTTTCTCCTGGGGACTGTTTACTGACTACC	100	ENDOGENOUS	FALSE	15.5	15	16	4.56	15	16
BLVRA	NM_000712.3	Endogenous	mRNA	Hs	TTCCTGAAAAAAGAAGTGGTGGGGAAAGACCTGCTGAAAGGGTCGCTCCTCTTCACAGCTGGCCCGTTGGAAGAAGAGCGGTTTGGCTTCCCTGCATTCA	100	ENDOGENOUS	FALSE	838.5	638	1039	33.82	1039	638
BMP2	NM_001200.3	Endogenous	mRNA	Hs	AGTTCTATCCCCACGGAGGAGTTTATCACCTCAGCAGAGCTTCAGGTTTTCCGAGAACAGATGCAAGATGCTTTAGGAAACAATAGCAGTTTCCATCACC	100	ENDOGENOUS	FALSE	21.5	9	34	82.22	34	9
BMP4	NM_001202.5	Endogenous	mRNA	Hs	CTTTCCACTGGCTGACCACCTCAACTCAACCAACCATGCCATTGTGCAGACCCTGGTCAATTCTGTCAATTCCAGTATCCCCAAAGCCTGTTGTGTGCCC	100	ENDOGENOUS	FALSE	187.5	17	358	128.6	358	17
BMP5	NM_021073.2	Endogenous	mRNA	Hs	GGTCTTGTGGGAAGACAGGGACCTCAGTCAAAACAACCATTCATGGTGGCCTTCTTCAAGGCGAGTGAGGTACTTCTTCGATCCGTGAGAGCAGCCAACA	100	ENDOGENOUS	FALSE	11	11	11	0	11	11
BMP6	NM_001718.4	Endogenous	mRNA	Hs	TGACAACTCCAATGTCATTCTGAAAAAATACAGGAATATGGTTGTAAGAGCTTGTGGATGCCACTAACTCGAAACCAGATGCTGGGGACACACATTCTGC	100	ENDOGENOUS	FALSE	30	16	44	66	44	16
BMP7	NM_001719.1	Endogenous	mRNA	Hs	GCTTCGTCAACCTCGTGGAACATGACAAGGAATTCTTCCACCCACGCTACCACCATCGAGAGTTCCGGTTTGATCTTTCCAAGATCCCAGAAGGGGAAGC	100	ENDOGENOUS	FALSE	14	5	23	90.91	23	5
BMP8A	NM_181809.3	Endogenous	mRNA	Hs	ACTTGGGGCCTATCTGCCATTGCAGGACCTGATTTAACAGCTCTCTTCTTCCAATACTGGGCAGTAGAGTTTCGGAAACTGACAAATGTGTGGTCTCTTC	100	ENDOGENOUS	FALSE	32.5	27	38	23.93	27	38
BMPR1A	NM_004329.2	Endogenous	mRNA	Hs	GATGAAATCAGACTCCGACCAGAAAAAGTCAGAAAATGGAGTAACCTTAGCACCAGAGGATACCTTGCCTTTTTTAAAGTGCTATTGCTCAGGGCACTGT	100	ENDOGENOUS	FALSE	282	160	404	61.18	404	160
BMPR1B	NM_001203.2	Endogenous	mRNA	Hs	ACTTAATTGAGCAGTCTCAGAGCTCAGGAAGTGGATCAGGCCTCCCTCTGCTGGTCCAAAGGACTATAGCTAAGCAGATTCAGATGGTGAAACAGATTGG	100	ENDOGENOUS	FALSE	7.5	5	10	47.14	5	10
BMPR2	NM_001204.6	Endogenous	mRNA	Hs	CAGCGGCCCTGGCGGGTGCCCTGGCTACCATGGACCATCCTGCTGGTCAGCACTGCGGCTGCTTCGCAGAATCAAGAACGGCTATGTGCGTTTAAAGATC	100	ENDOGENOUS	FALSE	578.5	331	826	60.5	826	331
BNC2	NM_017637.5	Endogenous	mRNA	Hs	TCCCTAGCCAGCTAGTATTTTCTGGGCTAAAGACTGTACAACCAGTTCCTCCATTTTATAGAAGTTTACTCACTCCAGGGGAAATGGTGAGTCCTCCAAC	100	ENDOGENOUS	FALSE	79	29	129	89.51	129	29
BNIP3	NM_004052.3	Endogenous	mRNA	Hs	CGCTCCGACCTCCGCTTTCCCACCGCCCGCAGCTGAAGCACATCCCGCAGCCCGGCGCGGACTCCGATCGCCGCAGTTGCCCTCTGGCGCCATGTCGCAG	100	ENDOGENOUS	FALSE	177.5	101	254	60.95	254	101
BORCS7	NM_001136200.1	Endogenous	mRNA	Hs	CGGCGACTCACCATCGTCAGTGCGCAACCGTTCGCTAACTGAAATGATGGCGACTGGAACGCCAGAGTCTCAAGCGCGGTTCGGTCAGTCCGTGAAGGGG	100	ENDOGENOUS	FALSE	168	145	191	19.36	191	145
BRCA1	NM_007294.3	Endogenous	mRNA	Hs	TAGTTCTACCAGTAAAAATAAAGAACCAGGAGTGGAAAGGTCATCCCCTTCTAAATGCCCATCATTAGATGATAGGTGGTACATGCACAGTTGCTCTGGG	100	ENDOGENOUS	FALSE	36	34	38	7.86	38	34
BRCA2	NM_000059.3	Endogenous	mRNA	Hs	ATCTCCAAGGAAGTTGTACCGTCTTTGGCCTGTGAATGGTCTCAACTAACCCTTTCAGGTCTAAATGGAGCCCAGATGGAGAAAATACCCCTATTGCATA	100	ENDOGENOUS	FALSE	115.5	63	168	64.28	63	168
BTG2	NM_006763.2	Endogenous	mRNA	Hs	AGGTCTTCAGCGGGGCGCTCCAGGAGGCACTCACAGAGCACTACAAACACCACTGGTTTCCCGAAAAGCCGTCCAAGGGCTCCGGCTACCGCTGCATTCG	100	ENDOGENOUS	FALSE	870	112	1628	123.22	1628	112
C5orf38	NM_001294337.1	Endogenous	mRNA	Hs	CCCCGCGTGGCCTCGCGTCTGGTCGCCTACCCCTCGCGGTCCACTCCGCCCAGCATGGACCTGGATCCGGGGCGCCTTGGTTGCGAATTGCCAGGAGGGC	100	ENDOGENOUS	FALSE	273.5	238	309	18.36	309	238
CA12	NM_001218.3	Endogenous	mRNA	Hs	CCATATTCTTCCCCGAATCACACAGACAGTTTCTGACAGGCGCAACTCCTCCATTTTCCTCCCGCAGGTGAGAACCCTGTGGAGATGAGTCAGTGCCATG	100	ENDOGENOUS	FALSE	1049	765	1333	38.29	765	1333
CACNA1D	NM_000720.3	Endogenous	mRNA	Hs	TGAGGAAACAAAACGAGAAGAAGAAGATGATGTGTTCAAAAGAAATGGTGCCCTGCTTGGAAACCATGTCAATCATGTTAATAGTGATAGGAGAGATTCC	100	ENDOGENOUS	FALSE	145.5	38	253	104.49	253	38
CACNA1H	NM_001005407.1	Endogenous	mRNA	Hs	GATACGCTGCCCATGCTCGGGAACGTCCTTCTGCTGTGCTTCTTCGTCTTCTTCATTTTCGGCATCGTTGGCGTCCAGCTCTGGGCTGGCCTCCTGCGGA	100	ENDOGENOUS	FALSE	82.5	22	143	103.71	22	143
CACNA2D1	NM_000722.2	Endogenous	mRNA	Hs	TCCCTTCGGCCGTCACTATCAAATCATGGGTGGATAAGATGCAAGAAGACCTTGTCACACTGGCAAAAACAGCAAGTGGAGTCAATCAGCTTGTTGATAT	100	ENDOGENOUS	FALSE	148	46	250	97.47	250	46
CACNA2D3	NM_018398.2	Endogenous	mRNA	Hs	TGGGCCTCGGCTTTTGGTGGGGAGATAAAATCCATTGCTGCTAAGTACTCCGGTTCCCAGCTTCTGCAAAAGAAATACAAAGAGTATGAGAAAGACGTTG	100	ENDOGENOUS	FALSE	18.5	10	27	64.98	27	10
CACNG1	NM_000727.3	Endogenous	mRNA	Hs	TCGGAGATCTTCGAATTCACCACTCAGAAGGAGTACAGCATCTCGGCAGCCGCCATCGCCATCTTCAGCCTTGGCTTCATCATCCTGGGCAGCCTCTGTG	100	ENDOGENOUS	FALSE	10.5	5	16	74.08	16	5
CACNG4	NM_014405.2	Endogenous	mRNA	Hs	TCCCCAGAACGGCTCTTTTTGTCACACAGGATGGCATGTGATCCTCAAGACGACGAACAATGAACTAAAGCCAAATGCAGCCCTCCCTGGCCTCCAGAGG	100	ENDOGENOUS	FALSE	104	85	123	25.84	85	123
CACNG6	NM_031897.2	Endogenous	mRNA	Hs	CTTGGGTGGGAGTTGGGGGCCCCTTCATTTCCCAGGTCTGGATCGATTCACTTGCCGGGAGAGACTTTTTACAACTCATCTGCAGCTCCGGGTGCGGTTG	100	ENDOGENOUS	FALSE	7.5	7	8	9.43	8	7
CALML5	NM_017422.4	Endogenous	mRNA	Hs	TCGGAGGCCCAGCTAAGGAAACTCATCTCCGAGGTTGACAGCGACGGCGACGGCGAAATCAGCTTCCAGGAGTTCCTGACGGCGGCGAAGAAGGCCAGGG	100	ENDOGENOUS	FALSE	3639	147	7131	135.71	147	7131
CAMK2B	NM_001220.3	Endogenous	mRNA	Hs	TCACCAGAAGCTGGAGAGAGAGGCTCGGATCTGCCGCCTTCTGAAGCATTCCAACATCGTGCGTCTCCACGACAGCATCTCCGAGGAGGGCTTCCACTAC	100	ENDOGENOUS	FALSE	21.5	13	30	55.91	13	30
CAV1	NM_001753.4	Endogenous	mRNA	Hs	CTGTGACGAAATACTGGTTTTACCGCTTGCTGTCTGCCCTCTTTGGCATCCCGATGGCACTCATCTGGGGCATTTACTTCGCCATTCTCTCTTTCCTGCA	100	ENDOGENOUS	FALSE	415.5	126	705	98.54	705	126
CBLC	NM_001130852.1	Endogenous	mRNA	Hs	GACCTCACCTGCAGCGGGCACGTGTCCATCTTCGAGTTCGACGTCTTCACCAGGCTCTTTCAGCCATGGCCAACACTCCTCAAGAACTGGCAGCTCCTGG	100	ENDOGENOUS	FALSE	34.5	23	46	47.14	46	23
CCL2	NM_002982.3	Endogenous	mRNA	Hs	CCCCAAGCAGAAGTGGGTTCAGGATTCCATGGACCACCTGGACAAGCAAACCCAAACTCCGAAGACTTGAACACTCACTCCACAACCCAAGAATCTGCAG	100	ENDOGENOUS	FALSE	200	68	332	93.34	332	68
CCL21	NM_002989.2	Endogenous	mRNA	Hs	TGATGGAGGGGCTCAGGACTGTTGCCTCAAGTACAGCCAAAGGAAGATTCCCGCCAAGGTTGTCCGCAGCTACCGGAAGCAGGAACCAAGCTTAGGCTGC	100	ENDOGENOUS	FALSE	235.5	93	378	85.57	378	93
CCL3L1	NM_021006.5	Endogenous	mRNA	Hs	GGGGAGGAGCAGGAGCCTGAGCCTTGGGAACATGCGTGTGACCTCTACAGCTACCTCTTCTATGGACTGGTTATTGCCAAACAGCCACACTGTGGGACTC	100	ENDOGENOUS	FALSE	87.5	32	143	89.7	143	32
CCL4	NM_002984.2	Endogenous	mRNA	Hs	TTCTGCAGCCTCACCTCTGAGAAAACCTCTTTGCCACCAATACCATGAAGCTCTGCGTGACTGTCCTGTCTCTCCTCATGCTAGTAGCTGCCTTCTGCTC	100	ENDOGENOUS	FALSE	73.5	41	106	62.53	106	41
CCL5	NM_002985.2	Endogenous	mRNA	Hs	CCAAGTGTGTGCCAACCCAGAGAAGAAATGGGTTCGGGAGTACATCAACTCTTTGGAGATGAGCTAGGATGGAGAGTCCTTGAACCTGAACTTACACAAA	100	ENDOGENOUS	FALSE	457	214	700	75.2	700	214
CCL7	NM_006273.3	Endogenous	mRNA	Hs	TAAAGCCTTGGATGTATATGTCATCTCAGTGCTGTAAAAACTGTGGGATGCTCCTCCCTTCTCTACCTCATGGGGGTATTGTATAAGTCCTTGCAAGAAT	100	ENDOGENOUS	FALSE	6.5	4	9	54.39	4	9
CCL8	NM_005623.2	Endogenous	mRNA	Hs	GAGCTCAACTAAGTTCACGGCAAAATGTCATTGTTCTCCCTCCTACCTGTCTGTAGTGTTGTGGGGTCCTCCCATGGATCATCAAGGTGAAACACTTTGG	100	ENDOGENOUS	FALSE	25.5	24	27	8.32	27	24
CCNA1	NM_001111045.1	Endogenous	mRNA	Hs	TTCCCCTATGCTGGTAGATTCATCTCTCCTCTCCCAGTCTGAAGATATATCCAGTCTTGGCACAGATGTGATAAATGTGACTGAATATGCTGAAGAAATT	100	ENDOGENOUS	FALSE	15	14	16	9.43	14	16
CCNA2	NM_001237.4	Endogenous	mRNA	Hs	GATAGATGCTGACCCATACCTCAAGTATTTGCCATCAGTTATTGCTGGAGCTGCCTTTCATTTAGCACTCTACACAGTCACGGGACAAAGCTGGCCTGAA	100	ENDOGENOUS	FALSE	49.5	41	58	24.28	58	41
CCNB1	NM_031966.2	Endogenous	mRNA	Hs	GAGACAACTTGAGGAAGAGCAAGCAGTCAGACCAAAATACCTACTGGGTCGGGAAGTCACTGGAAACATGAGAGCCATCCTAATTGACTGGCTAGTACAG	100	ENDOGENOUS	FALSE	209	208	210	0.68	210	208
CCND1	NM_053056.2	Endogenous	mRNA	Hs	CTGAGGAGCCCCAACAACTTCCTGTCCTACTACCGCCTCACACGCTTCCTCTCCAGAGTGATCAAGTGTGACCCGGACTGCCTCCGGGCCTGCCAGGAGC	100	ENDOGENOUS	FALSE	1335	1178	1492	16.63	1178	1492
CCND2	NM_001759.2	Endogenous	mRNA	Hs	AGCCTGCATCCCTTCGCCTGCAGCCTACTTTGGGGAAATAAAGTGCCTTACTGACTGTAGCCATTACAGTATCCAATGTCTTTTGACAGGTGCCTGTCCT	100	ENDOGENOUS	FALSE	172	48	296	101.95	296	48
CCNE1	NM_001238.1	Endogenous	mRNA	Hs	GAGAACTGTGTCAAGTGGATGGTTCCATTTGCCATGGTTATAAGGGAGACGGGGAGCTCAAAACTGAAGCACTTCAGGGGCGTCGCTGATGAAGATGCAC	100	ENDOGENOUS	FALSE	37.5	24	51	50.91	24	51
CCNE2	NM_057749.2	Endogenous	mRNA	Hs	TGCTGCTGCCTTGTGCCATTTTACCTCCATTGAAGTGGTTAAGAAAGCCTCAGGTTTGGAGTGGGACAGTATTTCAGAATGTGTAGATTGGATGGTACCT	100	ENDOGENOUS	FALSE	64.5	45	84	42.76	45	84
CCR1	NM_001295.2	Endogenous	mRNA	Hs	CCTTGGTATTTGTCATTGGCCTGGTTGGAAACATCCTGGTGGTCCTGGTCCTTGTGCAATACAAGAGGCTAAAAAACATGACCAGCATCTACCTCCTGAA	100	ENDOGENOUS	FALSE	34.5	32	37	10.25	37	32
CCR2	NM_001123041.2	Endogenous	mRNA	Hs	GAGAAAGTGGATTGAACAAGGACGCATTTCCCCAGTACATCCACAACATGCTGTCCACATCTCGTTCTCGGTTTATCAGAAATACCAACGAGAGCGGTGA	100	ENDOGENOUS	FALSE	22	8	36	90	36	8
CCR5	NM_000579.3	Endogenous	mRNA	Hs	CAAGTGTCAAGTCCAATCTATGACATCAATTATTATACATCGGAGCCCTGCCAAAAAATCAATGTGAAGCAAATCGCAGCCCGCCTCCTGCCTCCGCTCT	100	ENDOGENOUS	FALSE	44	24	64	64.28	64	24
CD163	NM_203416.2	Endogenous	mRNA	Hs	CATCTTTCACTCTGCCCAGTAGCACCCCGCCCAGAAGGAACTTGTAGCCACAGCAGGGATGTTGGAGTAGTCTGCTCAAGATACACAGAAATTCGCTTGG	100	ENDOGENOUS	FALSE	153.5	143	164	9.67	143	164
CD19	NM_001770.4	Endogenous	mRNA	Hs	AGATTCACACCTGACTCTGAAATCTGAAGACCTCGAGCAGATGATGCCAACCTCTGGAGCAATGTTGCTTAGGATGTGTGCATGTGTGTAAGTGTGTGTG	100	ENDOGENOUS	FALSE	23.5	15	32	51.15	32	15
CD1E	NM_030893.3	Endogenous	mRNA	Hs	AAGAGGGTGTGGAGAGGGGTACTGATATCTGAATTATTAGGGCAGGTGTCCTGCCAAGGAATCCCTCCTTTAACAGAGCTTCAATGCTGCTCCTGTTCCT	100	ENDOGENOUS	FALSE	29	10	48	92.66	48	10
CD24	NM_013230.2	Endogenous	mRNA	Hs	TTTTTAGACAGTCTCACTTTGTCGCCCAGGCCGGAGTGCAGTGGTGCGATCTCAGATCAGTGTACCATTTGCCTCCCGGGCTCAAGCGATTCTCCTGCCT	100	ENDOGENOUS	FALSE	2400	2064	2736	19.8	2064	2736
CD27	NM_001242.4	Endogenous	mRNA	Hs	GCTGCCAGATGTGTGAGCCAGGAACATTCCTCGTGAAGGACTGTGACCAGCATAGAAAGGCTGCTCAGTGTGATCCTTGCATACCGGGGGTCTCCTTCTC	100	ENDOGENOUS	FALSE	74	44	104	57.33	104	44
CD274	NM_014143.3	Endogenous	mRNA	Hs	AAGGATACTTCTGAACAAGGAGCCTCCAAGCAAATCATCCATTGCTCATCCTAGGAAGACGGGTTGAGAATCCCTAATTTGAGGGTCAGTTCCTGCAGAA	100	ENDOGENOUS	FALSE	155	76	234	72.08	234	76
CD276	NM_001024736.1	Endogenous	mRNA	Hs	TACATTTCTTAGGGACACAGTACACTGACCACATCACCACCCTCTTCTTCCAGTGCTGCGTGGACCATCTGGCTGCCTTTTTTCTCCAAAAGATGCAATA	100	ENDOGENOUS	FALSE	809	607	1011	35.31	1011	607
CD34	NM_001025109.1	Endogenous	mRNA	Hs	GACAACCTTGAAGCCTAGCCTGTCACCTGGAAATGTTTCAGACCTTTCAACCACTAGCACTAGCCTTGCAACATCTCCCACTAAACCCTATACATCATCT	100	ENDOGENOUS	FALSE	369	67	671	115.74	671	67
CD36	NM_001001548.2	Endogenous	mRNA	Hs	CTAGCCAAGGAAAATGTAACCCAGGACGCTGAGGACAACACAGTCTCTTTCCTGCAGCCCAATGGTGCCATCTTCGAACCTTCACTATCAGTTGGAACAG	100	ENDOGENOUS	FALSE	477.5	84	871	116.54	871	84
CD44	NM_001001392.1	Endogenous	mRNA	Hs	TCTCGGACGGAGGCCGCTGACCTCTGCAAGGCTTTCAATAGCACCTTGCCCACAATGGCCCAGATGGAGAAAGCTCTGAGCATCGGATTTGAGACCTGCA	100	ENDOGENOUS	FALSE	813.5	373	1254	76.58	1254	373
CD68	NM_001251.2	Endogenous	mRNA	Hs	ACCGGTCCATCTTGCTGCCTCTCATCATCGGCCTGATCCTTCTTGGCCTCCTCGCCCTGGTGCTTATTGCTTTCTGCATCATCCGGAGACGCCCATCCGC	100	ENDOGENOUS	FALSE	420.5	298	543	41.2	298	543
CD84	NM_001184879.1	Endogenous	mRNA	Hs	AACACAGTTTATTCCGAAGTGCAGTTTGCTGATAAGATGGGGAAAGCCAGCACACAGGACAGTAAACCTCCTGGGACTTCAAGCTATGAAATTGTGATCT	100	ENDOGENOUS	FALSE	230	198	262	19.68	262	198
CD8A	NM_001768.6	Endogenous	mRNA	Hs	AGCTCAGGGCTCTTTCCTCCACACCATTCAGGTCTTTCTTTCCGAGGCCCCTGTCTCAGGGTGAGGTGCTTGAGTCTCCAACGGCAAGGGAACAAGTACT	100	ENDOGENOUS	FALSE	115.5	70	161	55.71	161	70
CD8B	NM_172213.2	Endogenous	mRNA	Hs	GGAGAAGATAGCTGTGTTTCGGGATGCAAGCCGGTTCATTCTCAATCTCACAAGCGTGAAGCCGGAAGACAGTGGCATCTACTTCTGCATGATCGTCGGG	100	ENDOGENOUS	FALSE	57	21	93	89.32	93	21
CDC14A	NM_001319210.1	Endogenous	mRNA	Hs	GGTCTTGGAAGAACAGGGACATTGATAGCCTGTTATGTAATGAAACACTACAGGTTTACACATGCTGAAATAATTGCTTGGATTAGAATATGCCGGCCAG	100	ENDOGENOUS	FALSE	31	13	49	82.12	49	13
CDC14B	NM_001077181.2	Endogenous	mRNA	Hs	CGTACAGTGATGATGACGAAATCAATGGAGTGACACAAGGTGATAGACTTCGGGCCTTGAAAAGCAGAAGACAATCCAAAACAAACGCTATTCCTCTCAC	100	ENDOGENOUS	FALSE	124	47	201	87.82	201	47
CDC20	NM_001255.1	Endogenous	mRNA	Hs	CCCGAGTGGGCTCCCTAAGCTGGAACAGCTATATCCTGTCCAGTGGTTCACGTTCTGGCCACATCCACCACCATGATGTTCGGGTAGCAGAACACCATGT	100	ENDOGENOUS	FALSE	61.5	44	79	40.24	79	44
CDC25A	NM_001789.2	Endogenous	mRNA	Hs	TCAGAAGCTGTTGGGATGTAGTCCAGCTCTGAAGAGGAGCCATTCTGATTCTCTTGACCATGACATCTTTCAGCTCATCGACCCAGATGAGAACAAGGAA	100	ENDOGENOUS	FALSE	21	10	32	74.08	10	32
CDC25B	XR_937181.1	Endogenous	mRNA	Hs	CCTCCTACAGACAGTAGACGGAAAGCACCAAGACCTCAAGTACATCTCACCAGAAACGATGGTGGCCCTATTGACGGGCAAGTTCAGCAACATCGTGGAT	100	ENDOGENOUS	FALSE	164	100	228	55.19	228	100
CDC25C	NM_001790.4	Endogenous	mRNA	Hs	TTTTCTGGCCAAGGAAAGCTCAGGAAGGGCTTATGTTTAAAGAAGACAGTCTCTCTGTGTGACATTACTATCACTCAGATGCTGGAGGAAGATTCTAACC	100	ENDOGENOUS	FALSE	11.5	9	14	30.74	9	14
CDC6	NM_001254.3	Endogenous	mRNA	Hs	GGGGAAGTTATATGAAGCCTACAGTAAAGTCTGTCGCAAACAGCAGGTGGCGGCTGTGGACCAGTCAGAGTGTTTGTCACTTTCAGGGCTCTTGGAAGCC	100	ENDOGENOUS	FALSE	50.5	36	65	40.61	36	65
CDC7	NM_003503.3	Endogenous	mRNA	Hs	AACAAGTCATCCTATAAGAATTGCAGCTGAACTTCAGTGCCTAACAGTGGCTGGGGGGCAAGATAATGTCATGGGAGTTAAATACTGCTTTAGGAAGAAT	100	ENDOGENOUS	FALSE	70.5	62	79	17.05	62	79
CDCA5	NM_080668.3	Endogenous	mRNA	Hs	GCTCCGGGCCAAGGGCCCCATCTCCTACTAAGCCTCTGCGGAGGTCCCAGCGGAAATCAGGCTCTGAACTCCCGAGCATCCTCCCTGAAATCTGGCCGAA	100	ENDOGENOUS	FALSE	69	66	72	6.15	66	72
CDCA7L	NM_001127370.2	Endogenous	mRNA	Hs	GCACTTGATCTATCTATCTTTGGCTTCCCAAACAGTAACTCACTCCAGGCCAAGTGTGCCTTAGCACGAGTGACCACAGTTTAATAGACCACACACATCG	100	ENDOGENOUS	FALSE	250.5	158	343	52.22	343	158
CDCA8	NM_018101.3	Endogenous	mRNA	Hs	CTTGTGATTGGATGTTGTGGGACGGCGGCTTCTCATTCGTCAGCCTGTGACTGTGGAGTTTGAATTGGGTGGCGGTTGACTGTAGAGCCGCTCTCTCTCA	100	ENDOGENOUS	FALSE	8.5	8	9	8.32	9	8
CDH1	NM_004360.3	Endogenous	mRNA	Hs	AAAAGGCCTCTACGGTTTCATAACCCACAGATCCATTTCTTGGTCTACGCCTGGGACTCCACCTACAGAAAGTTTTCCACCAAAGTCACGCTGAATACAG	100	ENDOGENOUS	FALSE	940	217	1663	108.77	217	1663
CDH2	NM_001792.3	Endogenous	mRNA	Hs	TGAGCTCCCTTAATTCCTCAAGTAGTGGTGGTGAGCAGGACTATGATTACCTGAACGACTGGGGGCCACGGTTCAAGAAACTTGCTGACATGTATGGTGG	100	ENDOGENOUS	FALSE	27	24	30	15.71	24	30
CDH3	NM_001793.3	Endogenous	mRNA	Hs	CCCTCGACCGTGAGGATGAGCAGTTTGTGAGGAACAACATCTATGAAGTCATGGTCTTGGCCATGGACAATGGAAGCCCTCCCACCACTGGCACGGGAAC	100	ENDOGENOUS	FALSE	43.5	15	72	92.66	72	15
CDH5	NM_001795.3	Endogenous	mRNA	Hs	TCTCCCCTTCTCTGCCTCACCTGGTCGCCAATCCATGCTCTCTTTCTTTTCTCTGTCTACTCCTTATCCCTTGGTTTAGAGGAACCCAAGATGTGGCCTT	100	ENDOGENOUS	FALSE	41.5	20	63	73.27	63	20
CDK1	NM_001786.4	Endogenous	mRNA	Hs	CTATGGAGTTGTGTATAAGGGTAGACACAAAACTACAGGTCAAGTGGTAGCCATGAAAAAAATCAGACTAGAAAGTGAAGAGGAAGGGGTTCCTAGTACT	100	ENDOGENOUS	FALSE	217.5	198	237	12.68	198	237
CDK4	NM_000075.3	Endogenous	mRNA	Hs	ACAGCTGCTGCTGGAAATGCTGACTTTTAACCCACACAAGCGAATCTCTGCCTTTCGAGCTCTGCAGCACTCTTATCTACATAAGGATGAAGGTAATCCG	100	ENDOGENOUS	FALSE	386	223	549	59.72	549	223
CDK6	NM_001145306.1	Endogenous	mRNA	NA	CCAAAAGAATATCTGCCTACAGTGCCCTGTCTCACCCATACTTCCAGGACCTGGAAAGGTGCAAAGAAAACCTGGATTCCCACCTGCCGCCCAGCCAGAA	100	ENDOGENOUS	FALSE	112	26	198	108.59	198	26
CDKN1A	NM_000389.2	Endogenous	mRNA	Hs	CATGTGTCCTGGTTCCCGTTTCTCCACCTAGACTGTAAACCTCTCGAGGGCAGGGACCACACCCTGTACTGTTCTGTGTCTTTCACAGCTCCTCCCACAA	100	ENDOGENOUS	FALSE	437	153	721	91.91	721	153
CDKN1B	NM_004064.3	Endogenous	mRNA	Hs	GGGAGCCGCCCGGCGGCGCCTTTAATTGGGGCTCCGGCTAACTCTGAGGACACGCATTTGGTGGACCCAAAGACTGATCCGTCGGACAGCCAGACGGGGT	100	ENDOGENOUS	FALSE	836.5	604	1069	39.31	1069	604
CDKN1C	NM_000076.2	Endogenous	mRNA	Hs	TGTCCAGGCGTGGACCGCTCTGCCACGCACTAGCTCGGTTATTGGTTATGCCAAAGGCACTCTCCATCTCCCACATCTGGTTATTGACAAGTGTAACTTT	100	ENDOGENOUS	FALSE	117	37	197	96.7	197	37
CDKN2A	NM_000077.4	Endogenous	mRNA	Hs	GTGAGCACTCACGCCCTAAGCGCACATTCATGTGGGCATTTCTTGCGAGCCTCGCAGCCTCCGGAAGCTGTCGACTTCATGACAAGCATTTTGTGAACTA	100	ENDOGENOUS	FALSE	96.5	92	101	6.59	101	92
CDKN2B	NM_004936.3	Endogenous	mRNA	Hs	ACTCACAGGAAGGAGGAGCCGACCGGGAATAACCTTCCATACATTTTTTTCTTTGTCTTATCTGGCCCTCGACACTCACCATGAAGCGAAACACAGAGAA	100	ENDOGENOUS	FALSE	147	61	233	82.74	233	61
CDKN2C	NM_078626.2	Endogenous	mRNA	Hs	AAAATAATGTAAACGTCAATGCACAAAATGGATTTGGAAGGACTGCGCTGCAGGTTATGAAACTTGGAAATCCCGAGATTGCCAGGAGACTGCTACTTAG	100	ENDOGENOUS	FALSE	238	83	393	92.1	393	83
CDKN2D	NM_001800.3	Endogenous	mRNA	Hs	CACTTTCTCTTCTTGTTTCTCCTGCCCACTGCTGCAGTAGGGGAGGAGCACAGTTTGTGGCTTATAGGTGTTGGTTTTGGGGGTGTGAGTGTTTGGGGGA	100	ENDOGENOUS	FALSE	62.5	61	64	3.39	64	61
CDKN3	NM_005192.3	Endogenous	mRNA	Hs	ATACACTGCTATGGAGGACTTGGGAGATCTTGTCTTGTAGCTGCTTGTCTCCTACTATACCTGTCTGACACAATATCACCAGAGCAAGCCATAGACAGCC	100	ENDOGENOUS	FALSE	25	24	26	5.66	26	24
CEACAM5	NM_004363.4	Endogenous	mRNA	Hs	CAATGTCACAAGAAATGACACAGCAAGCTACAAATGTGAAACCCAGAACCCAGTGAGTGCCAGGCGCAGTGATTCAGTCATCCTGAATGTCCTCTATGGC	100	ENDOGENOUS	FALSE	38.5	18	59	75.3	18	59
CEACAM6	NM_002483.6	Endogenous	mRNA	Hs	CAGAGAAATGTGTCATCAGGAGAACATCATAACCCATGAAGGATAAAAGCCCCAAATGGTGGTAACTGATAATAGCACTAATGCTTTAAGATTTGGTCAC	100	ENDOGENOUS	FALSE	153	22	284	121.09	22	284
CENPF	NM_016343.3	Endogenous	mRNA	Hs	AGAAAATCTTGCAGAGTCCTCCAAACCAACAGCTGGTGGCAGCAGATCACAAAAGGTCAAAGTTGCTCAGCGGAGCCCAGTAGATTCAGGCACCATCCTC	100	ENDOGENOUS	FALSE	344	224	464	49.33	224	464
CEP55	NM_018131.3	Endogenous	mRNA	Hs	GTACTACCGCATTGCTTGAACAGCTGGAAGAGACAACGAGAGAAGGAGAAAGGAGGGAGCAGGTGTTGAAAGCCTTATCTGAAGAGAAAGACGTATTGAA	100	ENDOGENOUS	FALSE	80	29	131	90.16	29	131
CETN2	NM_004344.1	Endogenous	mRNA	Hs	AAAAGAATGAGCCCTAAGCCTGAGCTTACTGAAGAGCAAAAGCAGGAGATCCGGGAAGCTTTTGATCTTTTCGATGCGGATGGAACTGGCACCATAGATG	100	ENDOGENOUS	FALSE	297	223	371	35.24	371	223
CFD	NM_001317335.1	Endogenous	mRNA	Hs	CCTCGGGCTCGCGCGTTTGCGGCAACCGCAAGAAGCCCGGGATCTACACCCGCGTGGCGAGCTATGCGGCCTGGATCGACAGCGTCCTGGCCTAGGGTGC	100	ENDOGENOUS	FALSE	402	204	600	69.66	600	204
CHAD	NM_001267.2	Endogenous	mRNA	Hs	ACACCAACCTGGAGAAGTTCTCAGATGGTGCCTTCCTGGGTGTAACCACGCTGAAACACGTCCATTTGGAGAACAACCGCTTGAACCAGCTACCCTCCAA	100	ENDOGENOUS	FALSE	261.5	149	374	60.84	149	374
CHEK2	NM_001005735.1	Endogenous	mRNA	Hs	ACTACTGGTTTGGGAGGGACAAAAGCTGTGAATATTGCTTTGATGAACCACTGCTGAAAAGAACAGATAAATACCGAACATACAGCAAGAAACACTTTCG	100	ENDOGENOUS	FALSE	46.5	46	47	1.52	47	46
CHI3L1	NM_001276.2	Endogenous	mRNA	Hs	ACCATTGACAGCAGCTATGACATTGCCAAGATATCCCAACACCTGGATTTCATTAGCATCATGACCTACGATTTTCATGGAGCCTGGCGTGGGACCACAG	100	ENDOGENOUS	FALSE	33	23	43	42.85	43	23
CHIT1	NM_003465.2	Endogenous	mRNA	Hs	GTTCACAGATATGGTAGCCACGGCCAACAACCGTCAGACCTTTGTCAACTCGGCCATCAGGTTTCTGCGCAAATACAGCTTTGACGGCCTTGACCTTGAC	100	ENDOGENOUS	FALSE	18.5	17	20	11.47	20	17
CHRNA5	NM_000745.3	Endogenous	mRNA	Hs	TGGATGTGGATGAGAAAAATCAGTTAATGACAACAAACGTCTGGTTGAAACAGGAATGGATAGATGTAAAATTAAGATGGAACCCTGATGACTATGGTGG	100	ENDOGENOUS	FALSE	25	24	26	5.66	24	26
CKB	NM_001823.4	Endogenous	mRNA	Hs	TGAAGGAGGTGTTCACCCGCTTCTGCACCGGCCTCACCCAGATTGAAACTCTCTTCAAGTCTAAGGACTATGAGTTCATGTGGAACCCTCACCTGGGCTA	100	ENDOGENOUS	FALSE	168.5	128	209	33.99	209	128
CKMT1A	NM_001015001.1	Endogenous	mRNA	Hs	GACCTAGCTCCGGCCCTCGGTCTATCCGGTTGCATCCTCCCTCCCTGTTCCGGATCTTATCTTGCGCCAGCGCCTACTCCAGGATCCCGTAGCCAGACCT	100	ENDOGENOUS	FALSE	114.5	34	195	99.43	34	195
CKS1B	NM_001826.2	Endogenous	mRNA	Hs	TCTTGGCGTTCAGCAGAGTCAGGGATGGGTCCATTATATGATCCATGAACCAGAACCTCACATCTTGCTGTTCCGGCGCCCACTACCCAAGAAACCAAAG	100	ENDOGENOUS	FALSE	639	491	787	32.75	787	491
CLDN1	NM_021101.3	Endogenous	mRNA	Hs	GCAAAGTCTTTGACTCCTTGCTGAATCTGAGCAGCACATTGCAAGCAACCCGTGCCTTGATGGTGGTTGGCATCCTCCTGGGAGTGATAGCAATCTTTGT	100	ENDOGENOUS	FALSE	89	24	154	103.29	154	24
CLDN3	NM_001306.3	Endogenous	mRNA	Hs	ATCACCATCGTGGCAGGCGTGCTGTTCCTTCTCGCCGCCCTGCTCACCCTCGTGCCGGTGTCCTGGTCGGCCAACACCATTATCCGGGACTTCTACAACC	100	ENDOGENOUS	FALSE	169	94	244	62.76	94	244
CLDN4	NM_001305.4	Endogenous	mRNA	Hs	TACCAACTGCCTGGAGGATGAAAGCGCCAAGGCCAAGACCATGATCGTGGCGGGCGTGGTGTTCCTGTTGGCCGGCCTTATGGTGATAGTGCCGGTGTCC	100	ENDOGENOUS	FALSE	2319	1822	2816	30.31	2816	1822
CLDN7	NM_001185022.1	Endogenous	mRNA	Hs	TCTTACCCTAAGTCCAACTCTTCCAAGGAGTATGTGTGACCTGGGATCTCCTTGCCCCAGCCTGACAGGCTATGGGAGTGTCTAGATGCCTGAAAGGGCC	100	ENDOGENOUS	FALSE	453	376	530	24.04	376	530
CLEC14A	NM_175060.1	Endogenous	mRNA	Hs	CTCTAAATTCCCTTTACTCCACTGAGGAGCTAAATCAGAACTGCACACTCCTTCCCTGATGATAGAGGAAGTGGAAGTGCCTTTAGGATGGTGATACTGG	100	ENDOGENOUS	FALSE	111.5	50	173	78	173	50
CLEC5A	NM_013252.2	Endogenous	mRNA	Hs	GGCGTTGGATCAACAACTCTGTGTTCAATGGCAATGTTACCAATCAGAATCAGAATTTCAACTGTGCGACCATTGGCCTAACAAAGACATTTGATGCTGC	100	ENDOGENOUS	FALSE	24	19	29	29.46	29	19
CMKLR1	NM_004072.2	Endogenous	mRNA	Hs	TTCAACGTCTTCCTCCCAATCCATATCACCTATGCCGCCATGGACTACCACTGGGTTTTCGGGACAGCCATGTGCAAGATCAGCAACTTCCTTCTCATCC	100	ENDOGENOUS	FALSE	87	55	119	52.02	119	55
CNTFR	NM_147164.2	Endogenous	mRNA	Hs	GATTGGGACATGGAGTGACTGGAGCGTAGCCGCCCACGCTACGCCCTGGACTGAGGAACCGCGACACCTCACCACGGAGGCCCAGGCTGCGGAGACCACG	100	ENDOGENOUS	FALSE	33	23	43	42.85	43	23
COL11A1	NM_001854.3	Endogenous	mRNA	Hs	AGACAAAGAACATATCAAATCAACAGAAAATATACCTTGGTGCCACCAACCCATTTTGTGCCACATGCAAGTTTTGAATAAGGATGGTATAGAAAACAAC	100	ENDOGENOUS	FALSE	226	58	394	105.13	58	394
COL27A1	NM_032888.3	Endogenous	mRNA	Hs	CACCGCCCAGCACCCGGCCCCTACCTCCTACCACCAGCTCCTCTAAAAAACCCATTCCCACACTAGCTCGGACTGAGGCCAAGATAACCAGCCATGCCAG	100	ENDOGENOUS	FALSE	86	59	113	44.4	113	59
COL2A1	NM_001844.4	Endogenous	mRNA	Hs	GGGCCTCAGGGACCTGCAGGGGAACAAGGACCCAGAGGGGATCGTGGTGACAAAGGTGAAAAAGGTGCCCCTGGACCTCGTGGCAGAGATGGAGAACCTG	100	ENDOGENOUS	FALSE	200	189	211	7.78	211	189
COL4A6	NM_001287758.1	Endogenous	mRNA	Hs	GGATTTCCTGGGCTTAATGGATTCCAAGGAATTGAGGGTCAAAAGGGTGACATTGGCCTGCCAGGCCCAGATGTTTTCATCGATATAGATGGTGCTGTGA	100	ENDOGENOUS	FALSE	13.5	8	19	57.62	19	8
COL6A3	NM_004369.3	Endogenous	mRNA	Hs	AGATCTTCATCCACAGATAGTGAATCTCTTAAAATCAGTGCACAACGGAGCACCAGCACCAGTTTCAGGTGAAAAGGACGTGGTGTTTCTGCTTGATGGC	100	ENDOGENOUS	FALSE	5371.5	1864	8879	92.35	8879	1864
COL7A1	NM_000094.3	Endogenous	mRNA	Hs	GGAGAGCCTGGAAGTGTGCCGAATGTGGATCGGTTGCTGGAAACTGCTGGCATCAAGGCATCTGCCCTGCGGGAGATCGTGGAGACCTGGGATGAGAGCT	100	ENDOGENOUS	FALSE	48.5	18	79	88.94	79	18
COL9A3	XM_011528545.1	Endogenous	mRNA	Hs	CCGGGAGGTGCCGCAGGCCCTAAGGGAGACCAGGGTATTGCAGGTTCCGACGGTCTTCCTGGGGATAAAGGAGAACTGGGTCCCAGCGGCCTGGTCGGAC	100	ENDOGENOUS	FALSE	19	9	29	74.43	29	9
COLEC12	NM_130386.2	Endogenous	mRNA	Hs	ACACAAGCCAGGCTATCCAGCGAATCAAGAACGACTTTCAAAATCTGCAGCAGGTTTTTCTTCAAGCCAAGAAGGACACGGATTGGCTGAAGGAGAAAGT	100	ENDOGENOUS	FALSE	65.5	40	91	55.06	91	40
COMP	NM_000095.2	Endogenous	mRNA	Hs	GAAGAGCAACCCGGATCAGGCGGATGTGGACCACGACTTTGTGGGAGATGCTTGTGACAGCGATCAAGACCAGGATGGAGACGGACATCAGGACTCTCGG	100	ENDOGENOUS	FALSE	383.5	132	635	92.74	635	132
CPA3	NM_001870.2	Endogenous	mRNA	Hs	GAACCAAAACTCCAAATGCATCGGCACTGACCTCAACAGGAATTTTAATGCTTCATGGAACTCCATTCCTAACACCAATGACCCATGTGCAGATAACTAT	100	ENDOGENOUS	FALSE	123	11	235	128.77	235	11
CREBBP	NM_001079846.1	Endogenous	mRNA	Hs	GGCAGTCAGGGCGACAGCAAGAATGCCAAGAAGAAGAACAACAAGAAAACCAACAAGAACAAAAGCAGCATCAGCCGCGCCAACAAGAAGAAGCCCAGCA	100	ENDOGENOUS	FALSE	290	166	414	60.47	414	166
CRYAB	NM_001885.2	Endogenous	mRNA	Hs	CCACAGGAAATACCGGATCCCAGCTGATGTAGACCCTCTCACCATTACTTCATCCCTGTCATCTGATGGGGTCCTCACTGTGAATGGACCAAGGAAACAG	100	ENDOGENOUS	FALSE	235	41	429	116.75	429	41
CSF3R	NM_000760.3	Endogenous	mRNA	Hs	AGGCCCTTTCAGCTCTATGAGATCATCGTGACTCCCTTGTACCAGGACACCATGGGACCCTCCCAGCATGTCTATGCCTACTCTCAAGAAATGGCTCCCT	100	ENDOGENOUS	FALSE	121	119	123	2.34	123	119
CTSW	NM_001335.3	Endogenous	mRNA	Hs	TGCACCGAGGGAGCAATACCTGTGGCATCACCAAGTTCCCGCTCACTGCCCGTGTGCAGAAACCGGATATGAAGCCCCGAGTCTCCTGCCCTCCCTGAAC	100	ENDOGENOUS	FALSE	51	26	76	69.32	76	26
CXADR	NM_001207063.1	Endogenous	mRNA	Hs	TTTCGCCAGAAGTTTGAGTATCACTACTCCTGAAGAGATGATTGAAAAAGCCAAAGGGGAAACTGCCTATCTGCCATGCAAATTTACGCTTAGTCCCGAA	100	ENDOGENOUS	FALSE	70.5	18	123	105.31	123	18
CXCL10	NM_001565.3	Endogenous	mRNA	Hs	TCTGATTTGCTGCCTTATCTTTCTGACTCTAAGTGGCATTCAAGGAGTACCTCTCTCTAGAACTGTACGCTGTACCTGCATCAGCATTAGTAATCAACCT	100	ENDOGENOUS	FALSE	329.5	201	458	55.15	458	201
CXCL12	NM_199168.3	Endogenous	mRNA	Hs	CCCGCCCGCCCGCCCGCGCCATGAACGCCAAGGTCGTGGTCGTGCTGGTCCTCGTGCTGACCGCGCTCTGCCTCAGCGACGGGAAGCCCGTCAGCCTGAG	100	ENDOGENOUS	FALSE	741	305	1177	83.21	1177	305
CXCL13	NM_006419.2	Endogenous	mRNA	Hs	TAGACGCTTCATTGATCGAATTCAAATCTTGCCCCGTGGGAATGGTTGTCCAAGAAAAGAAATCATAGTCTGGAAGAAGAACAAGTCAATTGTGTGTGTG	100	ENDOGENOUS	FALSE	25.5	12	39	74.87	39	12
CXCL5	NM_002994.4	Endogenous	mRNA	Hs	GGAAACAAGGAAAACTGATTAAGAGAAATGAGCACGCATGGAAAAGTTTCCCAGTCTTCAGCAGAGAAGTTTTCTGGAGGTCTCTGAACCCAGGGAAGAC	100	ENDOGENOUS	FALSE	11.5	11	12	6.15	11	12
CXCL8	NM_000584.3	Endogenous	mRNA	Hs	CGTGGCTCTCTTGGCAGCCTTCCTGATTTCTGCAGCTCTGTGTGAAGGTGCAGTTTTGCCAAGGAGTGCTAAAGAACTTAGATGTCAGTGCATAAAGACA	100	ENDOGENOUS	FALSE	17.5	12	23	44.45	12	23
CXCL9	NM_002416.2	Endogenous	mRNA	Hs	CCATCTCCCATGAAGAAAGGGAACGGTGAAGTACTAAGCGCTAGAGGAAGCAGCCAAGTCGGTTAGTGGAAGCATGATTGGTGCCCAGTTAGCCTCTGCA	100	ENDOGENOUS	FALSE	726.5	348	1105	73.68	1105	348
CXCR6	NM_006564.1	Endogenous	mRNA	Hs	ACCATGAAGACTATGGGTTCAGCAGTTTCAATGACAGCAGCCAGGAGGAGCATCAAGACTTCCTGCAGTTCAGCAAGGTCTTTCTGCCCTGCATGTACCT	100	ENDOGENOUS	FALSE	42.5	36	49	21.63	49	36
CXXC5	NM_016463.5	Endogenous	mRNA	Hs	AGCTGCCCTCTCCGTGCAATGTCACTGCTCGTGTGGTCTCCAGCAAGGGATTCGGGCGAAGACAAACGGATGCACCCGTCTTTAGAACCAAAAATATTCT	100	ENDOGENOUS	FALSE	2088	1218	2958	58.93	1218	2958
CXorf36	NM_024689.2	Endogenous	mRNA	Hs	GCTGCTGTGGGTCTCAGCCCTGAGCTGTTCTTTCTCCTTGCCAGCTTCTTCCCTTTCTTCTCTGGTGCCCCAAGTCAGAACCAGCTACAATTTTGGAAGG	100	ENDOGENOUS	FALSE	121.5	34	209	101.85	209	34
CYBB	NM_000397.3	Endogenous	mRNA	Hs	TTTTTGTCAAGTGCCCAAAGGTGTCCAAGCTGGAGTGGCACCCTTTTACACTGACATCCGCCCCTGAGGAAGACTTCTTTAGTATCCATATCCGCATCGT	100	ENDOGENOUS	FALSE	372	298	446	28.13	446	298
CYP4F3	NM_000896.2	Endogenous	mRNA	Hs	CTGAGAAGGGAGAAGGTGACATTTTAGCTTTCCCAGGTAAAAGTGGTTTTCATCCTCACACCAATTTTATGGACTGGACGTTAACTCTCTTGCTCAAGGT	100	ENDOGENOUS	FALSE	9	5	13	62.85	13	5
DCN	NM_001920.3	Endogenous	mRNA	Hs	ACCGTTTCAACAGAGAGGCTTATTTGACTTTATGCTAGAAGATGAGGCTTCTGGGATAGGCCCAGAAGTTCCTGATGACCGCGACTTCGAGCCCTCCCTA	100	ENDOGENOUS	FALSE	4607.5	1360	7855	99.68	7855	1360
DDB2	NM_000107.2	Endogenous	mRNA	Hs	GATTTGTTAAAGGGCCAAAAGTATCCAAGGTTAGGGTTGGAGCAGGGGTGCTGGGACCTGGGGCACTGTGGGACTGGGACACTTTTATGTTAATGCTCTG	100	ENDOGENOUS	FALSE	142.5	104	181	38.21	181	104
DDR2	NM_006182.2	Endogenous	mRNA	Hs	ACAGTCGGGATGGCACTCGCTGGATCTCTTGGCGGAACCGTCATGGGAAACAGGTGCTGGATGGAAATAGTAACCCCTATGACATTTTCCTAAAGGACTT	100	ENDOGENOUS	FALSE	355.5	144	567	84.14	567	144
DDX39A	NM_005804.3	Endogenous	mRNA	Hs	CCAGAGCCGCCCACCCGGAGCCGCCCGCATGCAGCTTCACCTCCCCTTTCCAGGCGCCACTGTTGAGAAGCTAGAGATTGTATGAGAATAAACTTGTTAT	100	ENDOGENOUS	FALSE	264.5	245	284	10.43	284	245
DEPDC1	NM_001114120.2	Endogenous	mRNA	Hs	AAAAAAGGGACATATTGAAAATCCTGGAGATGGACTATTTGCTCCTTTGCCAACTTACTCATACTGTAAGCAGATTAGTGCTCAGGAGTTTGATGAGCAA	100	ENDOGENOUS	FALSE	46	44	48	6.15	44	48
DHRS2	NM_182908.4	Endogenous	mRNA	Hs	CTGGAGCACTGTGGGGGCGTCGACTTCCTGGTGTGCAGCGCAGGGGTCAACCCTCTGGTAGGGAGCACTCTGGGGACCAGTGAGCAGATCTGGGACAAGA	100	ENDOGENOUS	FALSE	41.5	22	61	66.45	22	61
DKK1	NM_012242.2	Endogenous	mRNA	Hs	CGCTATGTGCTGCCCCGGGAATTACTGCAAAAATGGAATATGTGTGTCTTCTGATCAAAATCATTTCCGAGGAGAAATTGAGGAAACCATCACTGAAAGC	100	ENDOGENOUS	FALSE	7	7	7	0	7	7
DKK2	NM_014421.2	Endogenous	mRNA	Hs	CATGAAGGAGACCCCTGCCTACGATCATCAGACTGCATTGAAGGGTTTTGCTGTGCTCGTCATTTCTGGACCAAAATCTGCAAACCAGTGCTCCATCAGG	100	ENDOGENOUS	FALSE	91	9	173	127.43	173	9
DLGAP5	NM_014750.4	Endogenous	mRNA	Hs	TCTTTTATCAAACCAGAATGCTGTGAAAGCTGAGCCAAAAAAGGCTATTCCATCTTCTGTACGGATTACAAGGTCAAAGGCCAAAGACCAAATGGAGCAG	100	ENDOGENOUS	FALSE	22.5	22	23	3.14	23	22
DLL1	NM_005618.3	Endogenous	mRNA	Hs	TCCTGTACCTGCCCACCCGGCTTCTACGGCAAAATCTGTGAATTGAGTGCCATGACCTGTGCGGACGGCCCTTGCTTTAACGGGGGTCGGTGCTCAGACA	100	ENDOGENOUS	FALSE	94.5	60	129	51.63	129	60
DLL3	NM_203486.2	Endogenous	mRNA	Hs	CGCAGGAGGGTTCCGGGGATGGTCCGAGCTCGTCCGTAGATTGGAATCGCCCTGAAGATGTAGACCCTCAAGGGATTTATGTCATATCTGCTCCTTCCAT	100	ENDOGENOUS	FALSE	11.5	9	14	30.74	9	14
DLL4	NM_019074.2	Endogenous	mRNA	Hs	AATGACCACTTCGGCCACTATGTGTGCCAGCCAGATGGCAACTTGTCCTGCCTGCCCGGTTGGACTGGGGAATATTGCCAACAGCCTATCTGTCTTTCGG	100	ENDOGENOUS	FALSE	80	36	124	77.78	124	36
DNAJC12	NM_021800.2	Endogenous	mRNA	Hs	AGAAGGCAAAGGAGATTCTGACCAATGAAGAGAGTCGAGCCCGCTATGACCACTGGCGAAGGAGCCAGATGTCGATGCCATTCCAGCAGTGGGAAGCTTT	100	ENDOGENOUS	FALSE	46.5	21	72	77.55	72	21
DPT	NM_001937.4	Endogenous	mRNA	Hs	AGTTGGATCTCCTATAGAAGTTTCTGCTGCTCTCTTTCCTTCTCCCTGAGCTGGTAACTGCAATGCCAACTTCCTGGGCCTTTCTGACTAGTATCACACT	100	ENDOGENOUS	FALSE	1199	64	2334	133.87	2334	64
DSC2	NM_024422.3	Endogenous	mRNA	Hs	GATGGGCTCCAATTCCTTGTTCGATGCTAGAAAACTCCTTGGGTCCTTTTCCACTTTTCCTTCAACAGGTTCAATCTGACACGGCCCAAAACTATACCAT	100	ENDOGENOUS	FALSE	247.5	79	416	96.28	416	79
DTX1	NM_004416.2	Endogenous	mRNA	Hs	CCGGGGTGTGCCGCAAGACCAAGAAGAAGCACCTTAAAAAGAGTAAGAATCCCGAGGATGTGGTTCGAAGATACATGCAGAAGGTGAAAAACCCACCTGA	100	ENDOGENOUS	FALSE	34.5	26	43	34.84	43	26
DTX3	NM_178502.3	Endogenous	mRNA	Hs	GGTCTCTAAGGACGCCACCCTCCTACTGCCCAGCTATGAGAAGTACGGCACCATTGTCATCCAGTACGTCTTCCCGCCCGGTGTCCAGGGGGCTGAACAC	100	ENDOGENOUS	FALSE	167	105	229	52.5	229	105
DTX4	NM_015177.1	Endogenous	mRNA	Hs	GCATCTACTACCTTGACACAGAGTGTTTTCCCACTAGAAGCTCTGCTCTGCTCTCCTGGCCCAAGTAGGGGATTCCATGCCTTCCCTTTCATGGTCTTAG	100	ENDOGENOUS	FALSE	61	33	89	64.91	89	33
DUSP4	NM_057158.3	Endogenous	mRNA	Hs	CAAGCCTGTAGTAGTAAAGCCATGGTCCCGCATTGGAATTACTTGGGGAACTTATACAGTTCTGATACCCAGGCTCTCCTAGACCAGTTCAACCAATTCT	100	ENDOGENOUS	FALSE	913.5	161	1666	116.5	1666	161
DUSP6	NM_022652.2	Endogenous	mRNA	Hs	CCATGTGACAACAGGGTTCCAGCACAGCAGCTGTATTTTACCACCCCTTCCAACCAGAATGTATACCAGGTGGACTCTCTGCAATCTACGTGAAAGACCC	100	ENDOGENOUS	FALSE	306	49	563	118.78	563	49
E2F1	NM_005225.2	Endogenous	mRNA	Hs	GGCATCCAGCTCATTGCCAAGAAGTCCAAGAACCACATCCAGTGGCTGGGCAGCCACACCACAGTGGGCGTCGGCGGACGGCTTGAGGGGTTGACCCAGG	100	ENDOGENOUS	FALSE	44.5	37	52	23.84	37	52
E2F5	NM_001083588.1	Endogenous	mRNA	Hs	TGATACACTTTTGGCCATTCAGGCACCTTCTGGTACACAACTGGAGGTACCCATTCCAGAAATGGGTCAGAATGGACAAAAGAAATACCAGATCAATCTA	100	ENDOGENOUS	FALSE	89.5	84	95	8.69	84	95
ECM2	NM_001197295.1	Endogenous	mRNA	Hs	GTTTGGTAAAGGGCATAACCATGTACAACAAAGCTGTGTGGTCGCCTGAGCCCTGCACTACCTGCCTCTGCTCAGATGGAAGAGTTCTTTGTGATGAAAC	100	ENDOGENOUS	FALSE	357	101	613	101.41	613	101
EDN1	NM_001955.2	Endogenous	mRNA	Hs	TTTCATGATCCCAAGCTGAAAGGCAATCCCTCCAGAGAGCGTTATGTGACCCACAACCGAGCACATTGGTGACAGACCTTCGGGGCCTGTCTGAAGCCAT	100	ENDOGENOUS	FALSE	114	91	137	28.53	137	91
EDNRB	NM_000115.3	Endogenous	mRNA	Hs	AGACGGGAAGTGGCCAAAACCGTCTTTTGCCTGGTCCTTGTCTTTGCCCTCTGCTGGCTTCCCCTTCACCTCAGCAGGATTCTGAAGCTCACTCTTTATA	100	ENDOGENOUS	FALSE	64.5	15	114	108.53	114	15
EFNA3	NM_004952.4	Endogenous	mRNA	Hs	TGGGGCGGGGCTTGGAAGGAGCAGGGAGCCTTTGGCCTCTCCAAGGGAAGCCTAGTGGGCCTAGACCCCTCCTCCCATGGCTAGAAGTGGGGCCTGCACC	100	ENDOGENOUS	FALSE	274.5	193	356	41.99	356	193
EFNA5	NM_001962.2	Endogenous	mRNA	Hs	AGTCAAAATCCGCTCTCCATGCTTACTCTTGACACCCCATTGAAGCCACTCATTGTGTGTGCGTCTGGGTGTGAAGTCCAGCTCCGTGTGGTCCTGTGCT	100	ENDOGENOUS	FALSE	144	119	169	24.55	169	119
EGF	NM_001178130.2	Endogenous	mRNA	Hs	AGACAGAGGGAAATCTCTGATTGGAAGGAGTGATTTAAATGGGAAACGTTCCAAAATAATCACTAAGGAGAACATCTCTCAACCACGAGGAATTGCTGTT	100	ENDOGENOUS	FALSE	52	6	98	125.1	98	6
EGFR	NM_005228.3	Endogenous	mRNA	Hs	GCAGCCAGGAACGTACTGGTGAAAACACCGCAGCATGTCAAGATCACAGATTTTGGGCTGGCCAAACTGCTGGGTGCGGAAGAGAAAGAATACCATGCAG	100	ENDOGENOUS	FALSE	117	28	206	107.58	206	28
EGLN2	NM_053046.3	Endogenous	mRNA	Hs	CACCAGGTACGCCATCACTGTCTGGTATTTTGATGCCAAGGAGCGGGCAGCAGCCAAAGACAAGTATCAGCTAGCATCAGGACAGAAAGGTGTCCAAGTA	100	ENDOGENOUS	FALSE	623.5	399	848	50.92	848	399
EGLN3	NM_001308103.1	Endogenous	mRNA	Hs	GGATCCTGCGGATATTTCCAGAGGGGAAATCATTCATAGCAGATGTGGAGCCCATTTTTGACAGACTCCTGTTCTTCTGGTCAGATCGTAGGAACCCACA	100	ENDOGENOUS	FALSE	169.5	29	310	117.23	310	29
EIF2AK3	NM_001313915.1	Endogenous	mRNA	Hs	CAGTGTTGGCCACTTTGAACTTCGGTATATTCCAGACATGGAAACGAGAGCCGGATTTATTGAAAGCACCTTTAAGCCCAATGAGAACACAGAAGAGTCT	100	ENDOGENOUS	FALSE	171.5	84	259	72.15	259	84
EIF3B	NM_003751.3	Endogenous	mRNA	Hs	AAGCTTGACAAGCAGCACACATTCCGGGTCAACCTCTTTACGGATTTTGACAAGTATATGACGATCAGTGACGAGTGGGATATTCCAGAGAAACAGCCTT	100	ENDOGENOUS	FALSE	354.5	274	435	32.11	435	274
EIF4E2	NM_004846.3	Endogenous	mRNA	Hs	ACATTATTTCAATATGGAATAAGACTGCCAGTGACCAAGCAACCACAGCCCGAATCCGGGACACACTTCGGCGAGTGCTTAACCTACCTCCCAACACCAT	100	ENDOGENOUS	FALSE	531	362	700	45.01	700	362
EIF4EBP1	NM_004095.3	Endogenous	mRNA	Hs	ACACCCTGCAGCCAAGGGCCAGGAAGTGGACAAGAACGAACCCTTCCTTCCGAATGATCAGCAGTTCCAGCCCCTCGCTGCTGGGGGCGCAACCACCCCT	100	ENDOGENOUS	FALSE	380.5	212	549	62.63	549	212
ELF3	NM_004433.4	Endogenous	mRNA	Hs	GCACCTTCTTTCTGGACTGGCGTTCACCTCCCTGCTCAGTGCTTGGGCTCCACGGGCAGGGGTCAGAGCACTCCCTAATTTATGTGCTATATAAATATGT	100	ENDOGENOUS	FALSE	3184.5	2512	3857	29.87	3857	2512
ELK3	NM_001303511.1	Endogenous	mRNA	Hs	TGAGCATCTCTGTATGTGGGGATGTGGGCCCTTATCAAGGGATAAAAATCCAAACACTCTAACATGCCTCCTTGACTGTAAAGTAATGACACTGGTTCCA	100	ENDOGENOUS	FALSE	361	195	527	65.03	527	195
ELOVL2	NM_017770.3	Endogenous	mRNA	Hs	TCCCTCCCTCCCACAGACTGAACCTTTCGCCAGAAGCTGTCCTTATAACGCCTTATACGCATACACAGCCAGGAAACGTGGAGCATTGTTTCTCACAGAG	100	ENDOGENOUS	FALSE	70.5	63	78	15.04	63	78
EMCN	NM_001159694.1	Endogenous	mRNA	Hs	AACAACACCAAACACAGAATCATTACAGAAAAATGTTGTCACACCAACAACTGGAACAACTCCTAAAGGAACAATCACCAATGAATTACTTAAAATGTCT	100	ENDOGENOUS	FALSE	138	26	250	114.78	250	26
ENO1	NM_001428.3	Endogenous	mRNA	Hs	AGAGAAGATTGACAAACTGATGATCGAGATGGATGGAACAGAAAATAAATCTAAGTTTGGTGCGAACGCCATTCTGGGGGTGTCCCTTGCCGTCTGCAAA	100	ENDOGENOUS	FALSE	1301	1131	1471	18.48	1471	1131
ENPP2	NM_001040092.2	Endogenous	mRNA	Hs	CATCATATACTGTTTCCAAACAGGCTGAGGTTTCCAGCGTTCCTGACCATCTGACCAGTTGCGTCCGGCCTGATGTCCGTGTTTCTCCGAGTTTCAGTCA	100	ENDOGENOUS	FALSE	127.5	21	234	118.13	234	21
EP300	NM_001429.3	Endogenous	mRNA	Hs	TGCAGGCATGGTTCCAGTTTCCATGAATCCAGGGCCTAACATGGGACAGCCGCAACCAGGAATGACTTCTAATGGCCCTCTACCTGACCCAAGTATGATC	100	ENDOGENOUS	FALSE	442	299	585	45.75	585	299
EPAS1	NM_001430.4	Endogenous	mRNA	Hs	GCGACATGATCTTTCTGTCAGAAAACATCAGCAAGTTCATGGGACTTACACAGGTGGAGCTAACAGGACATAGTATCTTTGACTTCACTCATCCCTGCGA	100	ENDOGENOUS	FALSE	286.5	103	470	90.58	470	103
ERBB2	NM_004448.2	Endogenous	mRNA	Hs	TGAAGGTGCTTGGATCTGGCGCTTTTGGCACAGTCTACAAGGGCATCTGGATCCCTGATGGGGAGAATGTGAAAATTCCAGTGGCCATCAAAGTGTTGAG	100	ENDOGENOUS	FALSE	559	228	890	83.74	890	228
ERBB4	NM_001042599.1	Endogenous	mRNA	Hs	CTAGGATAGATCCAGAACCACAAAGCATCTGCACCACAAAAGGTGTTAGACTACCAAGCAGCTCCTGGTTTTCTGCATAGTATTAGTAGCACAGCTTAGG	100	ENDOGENOUS	FALSE	78	16	140	112.41	140	16
ERCC1	NM_001983.3	Endogenous	mRNA	Hs	AGTGGCCAAGCCCTTATTCCGATCTACACAGAGCCTTCCCACTGTGGACACCTCGGCCCAGGCGGCCCCTCAGACCTACGCCGAATATGCCATCTCACAG	100	ENDOGENOUS	FALSE	219	93	345	81.37	345	93
EREG	NM_001432.2	Endogenous	mRNA	Hs	ACTCAGGTCTCAGCTATAATTCTGTTATATGAGGGGCAGTGGACAGTTCCCTATGCCAACTCACGACTCCTACAGGTACTAGTCACTCATCTACCAGATT	100	ENDOGENOUS	FALSE	33	14	52	81.42	52	14
ESPL1	NM_012291.4	Endogenous	mRNA	Hs	TTCCTCACTTTGCTTCTCCAACAGCCTGTCGAGCGGTAGCTGCCCATCAGCTATTTGATGCCAGTGGCCATGGTCTAAATGAAGCAGATGCTGATTTCCT	100	ENDOGENOUS	FALSE	52	40	64	32.64	40	64
ESR1	NM_000125.2	Endogenous	mRNA	Hs	AGGAACCAGGGAAAATGTGTAGAGGGCATGGTGGAGATCTTCGACATGCTGCTGGCTACATCATCTCGGTTCCGCATGATGAATCTGCAGGGAGAGGAGT	100	ENDOGENOUS	FALSE	1034.5	245	1824	107.93	1824	245
ETV4	NM_001079675.1	Endogenous	mRNA	Hs	GGCCCTCTTCTCTTTGGCCTTCCCGGACAATCAGCGTCCAGCTCTCAAGGCTGAGTTTGACCGGCCTGTCAGTGAGGAGGACACAGTCCCTTTGTCCCAC	100	ENDOGENOUS	FALSE	12	5	19	82.5	19	5
ETV7	NM_001207035.1	Endogenous	mRNA	Hs	AGGACCCGGGCGCACACGCCTTGGCGCTTCTCGAAAGAGATTTCCTCCCACGCGACCTTCCAGTTCTCGGAGCCAGGTTAGGGGTTTGGCGGAGGAGGAC	100	ENDOGENOUS	FALSE	15.5	14	17	13.69	17	14
EXO1	NM_006027.3	Endogenous	mRNA	Hs	TGGCCCACAAAGTAATTAAAGCTGCCCGGTCTCAGGGGGTAGATTGCCTCGTGGCTCCCTATGAAGCTGATGCGCAGTTGGCCTATCTTAACAAAGCGGG	100	ENDOGENOUS	FALSE	74.5	61	88	25.63	61	88
EYA1	NM_172059.2	Endogenous	mRNA	Hs	CACAGCAGAGTACAGCACAATCCACAGCCCATCAACACCCATTAAAGATTCAGATTCTGATCGATTGCGTCGAGGTTCAGATGGGAAATCACGTGGACGG	100	ENDOGENOUS	FALSE	7	5	9	40.41	9	5
EYA2	NM_005244.4	Endogenous	mRNA	Hs	TTACCCACCTCCAGCACAAGCCTATGGAATCCCTTCCTACAGCATCAAGACAGAAGACAGCTTGAACCATTCCCCTGGCCAGAGTGGATTCCTCAGCTAT	100	ENDOGENOUS	FALSE	85.5	41	130	73.61	130	41
EYA4	NM_001301012.1	Endogenous	mRNA	Hs	TCAGCATCAACGTATGGAGCGTATATGACATCGAATAACACAGCCGATGGCACACCCTCTTCAACCTCTACTTATCAGTTGCAGGAATCTCTCCCAGGAC	100	ENDOGENOUS	FALSE	6	2	10	94.28	10	2
F3	NM_001993.4	Endogenous	mRNA	Hs	ACTAATTTCAAGACAATTTTGGAGTGGGAACCCAAACCCGTCAATCAAGTCTACACTGTTCAAATAAGCACTAAGTCAGGAGATTGGAAAAGCAAATGCT	100	ENDOGENOUS	FALSE	88.5	26	151	99.87	151	26
FAM124B	NM_001122779.1	Endogenous	mRNA	Hs	CACAAGATCAGATAAAATGTTCTAGAAATGGAGTACTGACCCAGAATCAGCCTGTTAGTTGTTCATCTGAGGGGGGCTGAATGCTCCCCATGCACAATCT	100	ENDOGENOUS	FALSE	26	21	31	27.2	31	21
FAM198B	NM_001031700.2	Endogenous	mRNA	Hs	TGCCTGTGTACAGAATGGATTGAGGCCAAAATGTGATGACCAAGGTTCTGCGGCTCTAGCACACATTATCCAGCGAAAGCATGACCCAAGGCATTTGGTT	100	ENDOGENOUS	FALSE	1050	347	1753	94.68	1753	347
FAM214A	NM_019600.3	Endogenous	mRNA	Hs	TCAGATGACAATGCTCCCTCTCCTTATATGGGTGTGATTACTTTAGAGTCCCTTGGTAAAAGGGGTTATCGAGTACCTCCTTCAGGAACAATACAAGTGA	100	ENDOGENOUS	FALSE	286	107	465	88.51	465	107
FAM83D	NM_030919.2	Endogenous	mRNA	Hs	GTTGATTGATGGCATCCGCGTGGCAACAGGCTCCTACAGTTTTACATGGACGGATGGCAAATTAAACAGCAGTAACTTGGTAATTCTGTCTGGCCAAGTG	100	ENDOGENOUS	FALSE	50	38	62	33.94	38	62
FANCF	NM_022725.2	Endogenous	mRNA	Hs	CTGTCTATCTGGGTCTGCTAACAGACTGGGGTCAACGTTTGCACTATGACCTTCAGAAAGGCATTTGGGTTGGAACTGAGTCCCAAGATGTGCCCTGGGA	100	ENDOGENOUS	FALSE	109	62	156	60.98	156	62
FAP	NM_004460.2	Endogenous	mRNA	Hs	GAGTTGCCACCTCTGCTGTGCTTGCCTTATTGGTGATGTGCATTGTCTTACGCCCTTCAAGAGTTCATAACTCTGAAGAAAATACAATGAGAGCACTCAC	100	ENDOGENOUS	FALSE	261	91	431	92.11	431	91
FBN1	NM_000138.3	Endogenous	mRNA	Hs	CACTGAAGGCAGCTTCAAATGTCTGTGTCCAGAAGGGTTTTCCTTGTCCTCCAGTGGAAGAAGGTGCCAAGATTTGCGAATGAGCTACTGTTATGCGAAG	100	ENDOGENOUS	FALSE	856.5	293	1420	93.04	1420	293
FGF1	NM_033137.1	Endogenous	mRNA	Hs	AAATGAGGAATGTTTGTTCCTGGAAAGGCTGGAGGAGAACCATTACAACACCTATATATCCAAGAAGCATGCAGAGAAGAATTGGTTTGTTGGCCTCAAG	100	ENDOGENOUS	FALSE	48.5	29	68	56.86	68	29
FGF10	NM_004465.1	Endogenous	mRNA	Hs	GCCCTTGGTCAGGACATGGTGTCACCAGAGGCCACCAACTCTTCTTCCTCCTCCTTCTCCTCTCCTTCCAGCGCGGGAAGGCATGTGCGGAGCTACAATC	100	ENDOGENOUS	FALSE	35	13	57	88.89	57	13
FGF12	NM_004113.5	Endogenous	mRNA	Hs	TGTGTATGTACAGAGAACCATCGCTACATGAAATTGGAGAAAAACAAGGGCGTTCAAGGAAAAGTTCTGGAACACCAACCATGAATGGAGGCAAAGTTGT	100	ENDOGENOUS	FALSE	41	29	53	41.39	29	53
FGF13	NM_001139498.1	Endogenous	mRNA	Hs	CAAACAAACAGGCAGAGTTCACTATTCTATCTGCCATTAGACCTTCTTATCATCCATACTAAAGCCCCATTATTTAGATTGAGCTTGTGCATAAGAATGC	100	ENDOGENOUS	FALSE	37.5	30	45	28.28	45	30
FGF18	NM_003862.2	Endogenous	mRNA	Hs	CCCGGGAGAACCAGCAGGACGTGCATTTCATGAAGCGCTACCCCAAGGGGCAGCCGGAGCTTCAGAAGCCCTTCAAGTACACGACGGTGACCAAGAGGTC	100	ENDOGENOUS	FALSE	19	12	26	52.1	26	12
FGF2	NM_002006.4	Endogenous	mRNA	Hs	GCCGAGTTGACGGGGTCCGGGAGAAGAGCGACCCTCACATCAAGCTACAACTTCAAGCAGAAGAGAGAGGAGTTGTGTCTATCAAAGGAGTGTGTGCTAA	100	ENDOGENOUS	FALSE	121	10	232	129.73	232	10
FGF7	NM_002009.3	Endogenous	mRNA	Hs	TGTTATCAGGAACTAAAAGGATAAGGCTAACAATTTGGAAAGAGCAACTACTCTTTCTTAAATCAATCTACAATTCACAGATAGGAAGAGGTCAATGACC	100	ENDOGENOUS	FALSE	110	24	196	110.57	196	24
FGF9	NM_002010.2	Endogenous	mRNA	Hs	GTGGAATGGGGGTTCTGGTTTCACAAACAGATGCTTAGATAGCCAAACCACTGTCTTGTTGGTGCCAACACTTGCACTGTGGTCAAAGACTTACCGAGCA	100	ENDOGENOUS	FALSE	7	6	8	20.2	6	8
FGFR2	NR_073009.1	Endogenous	mRNA	Hs	TCGCCAGAGATATCAACAATATAGACTATTACAAAAAGACCACCAATGGGCGGCTTCCAGTCAAGTGGATGGCTCCAGAAGCCCTGTTTGATAGAGTATA	100	ENDOGENOUS	FALSE	251.5	26	477	126.8	477	26
FGFR3	NM_022965.2	Endogenous	mRNA	Hs	GGACCTGTATATTTGTAAAGCTATTTATGGGCCCCTGGCACTCTTGTTCCCACACCCCAACACTTCCAGCATTTAGCTGGCCACATGGCGGAGAGTTTTA	100	ENDOGENOUS	FALSE	128	38	218	99.44	38	218
FGFR4	NM_002011.3	Endogenous	mRNA	Hs	CCCACATCCAGTGGCTGAAGCACATCGTCATCAACGGCAGCAGCTTCGGAGCCGACGGTTTCCCCTATGTGCAAGTCCTAAAGACTGCAGACATCAATAG	100	ENDOGENOUS	FALSE	169	95	243	61.92	95	243
FGL2	NM_006682.2	Endogenous	mRNA	Hs	GTTCAAAGTGTCCCAGCCAAGAACAAATACAGTCACGTCCAGTTCAACATCTAATATATAAAGATTGCTCTGACTACTACGCAATAGGCAAAAGAAGCAG	100	ENDOGENOUS	FALSE	186.5	59	314	96.68	314	59
FHL1	NM_001449.4	Endogenous	mRNA	Hs	ACTTGCCATGAGACCAAGTTTGCCAAGCATTGCGTGAAGTGCAACAAGGCCATCACATCTGGAGGAATCACTTACCAGGATCAGCCCTGGCATGCCGATT	100	ENDOGENOUS	FALSE	370	85	655	108.93	655	85
FLI1	NM_001167681.2	Endogenous	mRNA	Hs	TATAGCTGAAAAGGAAACAGGGCTGTTTAAGTCACTGACTTATGAGAAAGCAAAGCACTGGTACAGTTATTTAACAGGCATACACAAGCAGGGAAAAGAT	100	ENDOGENOUS	FALSE	148.5	132	165	15.71	165	132
FLNC	NM_001458.4	Endogenous	mRNA	Hs	TCCACGCCGGATGGGGCAGAGCTCGATGTGGATGTGGTTGAGAACCATGACGGTACCTTTGACATCTACTACACAGCGCCCGAGCCGGGCAAGTACGTCA	100	ENDOGENOUS	FALSE	72	21	123	100.17	123	21
FLRT3	NM_013281.2	Endogenous	mRNA	Hs	GACAATATAACACAACTGATTCTTCGCAACAATCCCTGGTATTGCGGGTGCAAGATGAAATGGGTACGTGACTGGTTACAATCACTACCTGTGAAGGTCA	100	ENDOGENOUS	FALSE	73	18	128	106.55	128	18
FLT3	NM_004119.2	Endogenous	mRNA	Hs	AAGGCTAACAGAAAAGTGTTTGGACAGTGGGTGTCGAGCAGTACTCTAAACATGAGTGAAGCCATAAAAGGGTTCCTGGTCAAGTGCTGTGCATACAATT	100	ENDOGENOUS	FALSE	26.5	13	40	72.04	40	13
FNBP1	NM_015033.2	Endogenous	mRNA	Hs	AAATACGTCACCAAATGGCAGAGGACAGCAAAGCAGATTACTCATCCATTCTCCAGAAATTCAACCATGAGCAGCATGAATATTACCATACTCACATCCC	100	ENDOGENOUS	FALSE	560	136	984	107.08	984	136
FOS	NM_005252.3	Endogenous	mRNA	Hs	GAGGCCGAGCGCAGAGCATTGGCAGGAGGGGCAAGGTGGAACAGTTATCTCCAGAAGAAGAAGAGAAAAGGAGAATCCGAAGGGAAAGGAATAAGATGGC	100	ENDOGENOUS	FALSE	237.5	115	360	72.94	360	115
FOSL1	NM_005438.3	Endogenous	mRNA	Hs	CCCTTCCAGATCACTGCCACACTCTCCATCACCCTCTTCCTGTGATCCACCCAACCCTATCTCCTGACAGAAGGTGCCACTTTACCCACCTAGAACACTA	100	ENDOGENOUS	FALSE	17.5	10	25	60.61	25	10
FOXA1	NM_004496.2	Endogenous	mRNA	Hs	TGGATGGTTGTATTGGGCAGGGTGGCTCCAGGATGTTAGGAACTGTGAAGATGGAAGGGCATGAAACCAGCGACTGGAACAGCTACTACGCAGACACGCA	100	ENDOGENOUS	FALSE	1312.5	835	1790	51.45	1790	835
FOXC1	NM_001453.1	Endogenous	mRNA	Hs	TTCGAGTCACAGAGGATCGGCTTGAACAACTCTCCAGTGAACGGGAATAGTAGCTGTCAAATGGCCTTCCCTTCCAGCCAGTCTCTGTACCGCACGTCCG	100	ENDOGENOUS	FALSE	85.5	22	149	105.03	149	22
FOXC2	NM_005251.2	Endogenous	mRNA	Hs	CCGCGGCGCAGGCGGCCTCCTGGTATCTCAACCACAGCGGGGACCTGAACCACCTCCCCGGCCACACGTTCGCGGCCCAGCAGCAAACTTTCCCCAACGT	100	ENDOGENOUS	FALSE	42.5	41	44	4.99	41	44
FOXM1	NM_202002.1	Endogenous	mRNA	Hs	CAATTCGCCATCAACAGCACTGAGAGGAAGCGCATGACTTTGAAAGACATCTATACGTGGATTGAGGACCACTTTCCCTACTTTAAGCACATTGCCAAGC	100	ENDOGENOUS	FALSE	107.5	51	164	74.33	51	164
FOXP3	NM_014009.3	Endogenous	mRNA	Hs	GGGCCATCCTGGAGGCTCCAGAGAAGCAGCGGACACTCAATGAGATCTACCACTGGTTCACACGCATGTTTGCCTTCTTCAGAAACCATCCTGCCACCTG	100	ENDOGENOUS	FALSE	23.5	21	26	15.04	26	21
FREM2	NM_207361.5	Endogenous	mRNA	Hs	ATAGTCCTGGGCCAGTCACAGACCAGTTCACATTTAGAGTCCAGGATAACCATGACCCTCCTAATCAGTCCGGGCTACAGCGGTTTGTGATTCGTATCCA	100	ENDOGENOUS	FALSE	5	5	5	0	5	5
FST	NM_006350.2	Endogenous	mRNA	Hs	GACCAATAATGCCTACTGTGTGACCTGTAATCGGATTTGCCCAGAGCCTGCTTCCTCTGAGCAATATCTCTGTGGGAATGATGGAGTCACCTACTCCAGT	100	ENDOGENOUS	FALSE	51.5	17	86	94.74	86	17
FSTL1	NM_007085.4	Endogenous	mRNA	Hs	AAACTGCCATCAATATTACAACGTATCCAGACCAGGAGAACAACAAGTTGCTTAGGGGACTCTGTGTTGATGCTCTCATTGAACTGTCTGATGAAAATGC	100	ENDOGENOUS	FALSE	3066	871	5261	101.25	5261	871
FSTL3	NM_005860.2	Endogenous	mRNA	Hs	TCACCCACCCGGGGAACAAGATCAACCTCCTCGGCTTCTTGGGCCTTGTCCACTGCCTTCCCTGCAAAGATTCGTGCGACGGCGTGGAGTGCGGCCCGGG	100	ENDOGENOUS	FALSE	102.5	42	163	83.47	163	42
FUT3	NM_000149.3	Endogenous	mRNA	Hs	CTTATAGGGTACAGGTGGGATCGACTGTAAATGAGGACTTCTGGAACATTCCAAATATTCTGGGGTTGAGGGAAATTGCTGCTGTCTACAAAATGCCAAG	100	ENDOGENOUS	FALSE	39	19	59	72.52	59	19
FXYD3	NM_001136007.1	Endogenous	mRNA	Hs	CCGGGCCAGCGCTCTGACATGCAGAAGGTGACCCTGGGCCTGCTTGTGTTCCTGGCAGGCTTTCCTGTCCTGGACGCCAATGACCTAGAAGATAAAAACA	100	ENDOGENOUS	FALSE	1714.5	1072	2357	53	1072	2357
FZD10	NM_007197.3	Endogenous	mRNA	Hs	TACACCGTGCCGGCCACCTGTGTGATCGCCTGCTACTTTTACGAACGCCTCAACATGGATTACTGGAAGATCCTGGCGGCGCAGCACAAGTGCAAAATGA	100	ENDOGENOUS	FALSE	22	11	33	70.71	33	11
FZD7	NM_003507.1	Endogenous	mRNA	Hs	CCCTGCCCGCCCGGCCACTTCCCGCCCATGAGCCCCGACTTCACCGTCTTCATGATCAAGTACCTGATGACCATGATCGTCGGCATCACCACTGGCTTCT	100	ENDOGENOUS	FALSE	111	30	192	103.2	192	30
FZD8	NM_031866.1	Endogenous	mRNA	Hs	GTCTCCACCTTCCTTATCGACATGGAGCGCTTCAAGTACCCGGAGCGGCCCATTATCTTCCTCTCGGCCTGCTACCTCTTCGTGTCGGTGGGCTACCTAG	100	ENDOGENOUS	FALSE	141.5	26	257	115.44	257	26
FZD9	NM_003508.2	Endogenous	mRNA	Hs	CTCTGGCTACCTGGTGCTGGGCAGTAGTTTCCTCCTGACCGGCTTCGTGGCCCTCTTCCACATCCGCAAGATCATGAAGACGGGCGGCACCAACACAGAG	100	ENDOGENOUS	FALSE	4.5	3	6	47.14	6	3
GABRP	NM_001291985.1	Endogenous	mRNA	Hs	GAACACCTGCGGCTTGCTCAGTACACCATAGAGCGGTATTTCACCTTAGTCACCAGATCGCAGCAGGAGACAGGAAATTACACTAGATTGGTCTTACAGT	100	ENDOGENOUS	FALSE	142.5	30	255	111.65	255	30
GADD45A	NM_001199741.1	Endogenous	mRNA	Hs	ACTGATGCAAGGATTACAGAAACTGATGCCAAGGGGCTGAGTGAGTTCAACTACATGTTCTGGGGGCCCGGAGATAGATGACTTTGCAGATGGAAAGAGG	100	ENDOGENOUS	FALSE	278	138	418	71.22	418	138
GADD45B	NM_015675.3	Endogenous	mRNA	Hs	AGATGCAGACGGTGACCGCCGCGGTGGAGGAGCTTTTGGTGGCCGCTCAGCGCCAGGATCGCCTCACAGTGGGGGTGTACGAGTCGGCCAAGTTGATGAA	100	ENDOGENOUS	FALSE	933	813	1053	18.19	1053	813
GADD45G	NM_006705.3	Endogenous	mRNA	Hs	CTGAGCTCTGGCTGTCAGTGTGTTCGCCCGCGTCCCCTCCGCGCTCTCCGCTTGTGGATAACTAGCTGCTGGTTGATCGCACTATGACTCTGGAAGAAGT	100	ENDOGENOUS	FALSE	14.5	14	15	4.88	14	15
GAS1	NM_002048.2	Endogenous	mRNA	Hs	ACCTGGCGCTGAGCCGCTACCTGACCTACTGCGGCAAAGTCTTCAACGGGCTGCGCTGCACGGACGAATGCCGCACCGTCATTGAGGACATGCTGGCTAT	100	ENDOGENOUS	FALSE	338.5	306	371	13.58	371	306
GATA3	NM_001002295.1	Endogenous	mRNA	Hs	GTGCATGACTCACTGGAGGACTTCCCCAAGAACAGCTCGTTTAACCCGGCCGCCCTCTCCAGACACATGTCCTCCCTGAGCCACATCTCGCCCTTCAGCC	100	ENDOGENOUS	FALSE	3906.5	3579	4234	11.86	4234	3579
GATA4	NM_002052.3	Endogenous	mRNA	Hs	TCTCCCGTCAGCCAGTCTCCACAGACCAGCTCCAAGCAGGACTCTTGGAACAGCCTGGTCTTGGCCGACAGTCACGGGGACATAATCACTGCGTAATCTT	100	ENDOGENOUS	FALSE	14.5	7	22	73.15	22	7
GDF15	NM_004864.2	Endogenous	mRNA	Hs	ACTCCAGATTCCGAGAGTTGCGGAAACGCTACGAGGACCTGCTAACCAGGCTGCGGGCCAACCAGAGCTGGGAAGATTCGAACACCGACCTCGTCCCGGC	100	ENDOGENOUS	FALSE	205.5	118	293	60.22	118	293
GDF5	NM_000557.4	Endogenous	mRNA	Hs	AAACCAGAGGCACCTTCGCTGCTGCCGCTGTTCTCTTTGGTGTCATTCAGCGGCTGGCCAGAGGATGAGACTCCCCAAACTCCTCACTTTCTTGCTTTGG	100	ENDOGENOUS	FALSE	8	8	8	0	8	8
GGH	NM_003878.2	Endogenous	mRNA	Hs	TGGAGACTATTTTCCTGTGTGGGGCACATGCCTTGGATTTGAAGAGCTTTCACTGCTGATTAGTGGAGAGTGCTTATTAACTGCCACAGATACTGTTGAC	100	ENDOGENOUS	FALSE	92	79	105	19.98	105	79
GHR	NM_000163.2	Endogenous	mRNA	Hs	TTCATATAGTACAGTCCCCACAGGGCCTCATACTCAATGCGACTGCCTTGCCCTTGCCTGACAAAGAGTTTCTCTCATCATGTGGCTATGTGAGCACAGA	100	ENDOGENOUS	FALSE	141.5	24	259	117.43	259	24
GJB2	NM_004004.5	Endogenous	mRNA	Hs	GTGGCCATGCACGTGGCCTACCGGAGACATGAGAAGAAGAGGAAGTTCATCAAGGGGGAGATAAAGAGTGAATTTAAGGACATCGAGGAGATCAAAACCC	100	ENDOGENOUS	FALSE	48	29	67	55.98	29	67
GLI3	NM_000168.5	Endogenous	mRNA	Hs	CATATCACCACTCTCCGATCATAGCTTTGACCTTCAGACCATGATAAGGACGTCTCCCAACTCCTTGGTCACGATTCTCAATAATTCCCGTAGCAGCTCT	100	ENDOGENOUS	FALSE	369.5	149	590	84.39	590	149
GNG4	NM_001098721.1	Endogenous	mRNA	Hs	CAAACACCTTTGTTGCAGTAACCCGTGGCACACTTCACTTCCCACATTCTCCAGGAGGAAGCCGTATTCTGGTAGTTTAAGGAAGGTGATTCATGGATGC	100	ENDOGENOUS	FALSE	8.5	6	11	41.59	6	11
GNLY	NM_012483.3	Endogenous	mRNA	Hs	ACCAAAACACAGGAGCTGGGCCGTGACTACAGGACCTGTCTGACGATAGTCCAAAAACTGAAGAAGATGGTGGATAAGCCCACCCAGAGAAGTGTTTCCA	100	ENDOGENOUS	FALSE	33.5	15	52	78.1	52	15
GPC4	NM_001448.2	Endogenous	mRNA	Hs	CCCTCGCAAATTGAAGCTCCAGGTTACTCGTGCTTTTGTAGCAGCCCGTACTTTCGCTCAAGGCTTAGCGGTTGCGGGAGATGTCGTGAGCAAGGTCTCC	100	ENDOGENOUS	FALSE	170.5	33	308	114.05	308	33
GPR160	NM_014373.1	Endogenous	mRNA	Hs	GGATTTCAGTCCTTGCTTATGTTTTGGGAGACCCAGCCATCTACCAAAGCCTGAAGGCACAGAATGCTTATTCTCGTCACTGTCCTTTCTATGTCAGCAT	100	ENDOGENOUS	FALSE	443	287	599	49.8	599	287
GPX3	NM_002084.3	Endogenous	mRNA	Hs	GTCCAATTGTTCTGCTCTAACTGATACCTCAACCTTGGGGCCAGCATCTCCCACTGCCTCCAAATATTAGTAACTATGACTGACGTCCCCAGAAGTTTCT	100	ENDOGENOUS	FALSE	527	299	755	61.18	755	299
GRB2	NM_002086.4	Endogenous	mRNA	Hs	GATCTACATCTGTCTCCAGAAACCAGCAGATATTCCTGCGGGACATAGAACAGGTGCCACAGCAGCCGACATACGTCCAGGCCCTCTTTGACTTTGATCC	100	ENDOGENOUS	FALSE	512	487	537	6.91	487	537
GRB7	NM_005310.2	Endogenous	mRNA	Hs	GCCGATCTGGCCTCTATTACTCCACCAAGGGCACCTCTAAGGATCCGAGGCACCTGCAGTACGTGGCAGATGTGAACGAGTCCAACGTGTACGTGGTGAC	100	ENDOGENOUS	FALSE	150	76	224	69.77	224	76
GREM1	NM_013372.6	Endogenous	mRNA	Hs	CCCTCCTGGGGACCAGAATCTCCTTTCGGAATGAATGTTCATGGAAGAGGCTCCTCTGAGGGCAAGAGACCTGTTTTAGTGCTGCATTCGACATGGAAAA	100	ENDOGENOUS	FALSE	446.5	256	637	60.34	637	256
GRIA3	NM_000828.4	Endogenous	mRNA	Hs	TGCAGGAGCACAGCGCTTTCCGCTTTGCCGTGCAGTTATACAACACCAACCAGAACACCACCGAGAAGCCCTTCCATTTGAATTACCACGTAGATCACTT	100	ENDOGENOUS	FALSE	17	10	24	58.23	24	10
GRIN1	NM_000832.5	Endogenous	mRNA	Hs	TTCAAGAGAGTGCTGATGTCTTCCAAGTATGCGGATGGGGTGACTGGTCGCGTGGAGTTCAATGAGGATGGGGACCGGAAGTTCGCCAACTACAGCATCA	100	ENDOGENOUS	FALSE	4	2	6	70.71	6	2
GRIN2A	NM_000833.3	Endogenous	mRNA	Hs	GAATGACAGCTATCTTCGGTCGTCCTTGAGGTCAACGGCATCGTACTGTTCCAGGGACAGTCGGGGCCACAATGATGTGTATATTTCGGAGCATGTTATG	100	ENDOGENOUS	FALSE	14.5	13	16	14.63	16	13
GSK3B	NM_001146156.1	Endogenous	mRNA	Hs	CCTCTAGTATAGATGTATGGTCTGCTGGCTGTGTGTTGGCTGAGCTGTTACTAGGACAACCAATATTTCCAGGGGATAGTGGTGTGGATCAGTTGGTAGA	100	ENDOGENOUS	FALSE	245.5	236	255	5.47	255	236
GTF2H2	NM_001515.2	Endogenous	mRNA	Hs	ATCATGTTAGTCCTCCTCCTGCTAGCTCAAGTTCTGAATGCTCACTTATTCGTATGGGATTTCCTCAGCACACCATTGCTTCTTTATCTGACCAGGATGC	100	ENDOGENOUS	FALSE	165	64	266	86.57	266	64
GZMA	NM_006144.3	Endogenous	mRNA	Hs	CAAAAGACTGGGTGTTGACTGCAGCTCACTGTAACTTGAACAAAAGGTCCCAGGTCATTCTTGGGGCTCACTCAATAACCAGGGAAGAGCCAACAAAACA	100	ENDOGENOUS	FALSE	67	29	105	80.21	105	29
GZMB	NM_004131.4	Endogenous	mRNA	Hs	GAGTTGTGCGTGGGGGACCCAGAGATTAAAAAGACTTCCTTTAAGGGGGACTCTGGAGGCCCTCTTGTGTGTAACAAGGTGGCCCAGGGCATTGTCTCCT	100	ENDOGENOUS	FALSE	34	21	47	54.07	47	21
GZMH	NM_033423.3	Endogenous	mRNA	Hs	AAAAAAGGGACACCTCCAGGAGTCTACATCAAGGTCTCACACTTCCTGCCCTGGATAAAGAGAACAATGAAGCGCCTCTAACAGCAGGCATGAGACTAAC	100	ENDOGENOUS	FALSE	13.5	11	16	26.19	16	11
GZMM	NM_005317.2	Endogenous	mRNA	Hs	GGGCCCCTGGTGTGTGGCAAAGGCCGGGTGTTGGCCGGAGTCCTGTCCTTCAGCTCCAGGGTCTGCACTGACATCTTCAAGCCTCCCGTGGCCACCGCTG	100	ENDOGENOUS	FALSE	39	14	64	90.65	64	14
HAPLN1	NM_001884.3	Endogenous	mRNA	Hs	CTACTGAGGCTGCAGTGCGCTTCGTGGGTTTCCCAGATAAAAAGCATAAGCTGTATGGTGTCTACTGCTTCAGAGCATACAACTGAATGTGCCCTTAGAG	100	ENDOGENOUS	FALSE	7	6	8	20.2	8	6
HAS1	NM_001523.3	Endogenous	mRNA	Hs	CGCTGCTCCGGCCTGGCCCGGAGGGTGCTGACCATCGCCTTCGCCCTGCTCATCCTGGGCCTCATGACCTGGGCCTACGCCGCCGGGGTGCCGCTGGCCT	100	ENDOGENOUS	FALSE	15.5	12	19	31.93	19	12
HBB	NM_000518.4	Endogenous	mRNA	Hs	CCCACCAGTGCAGGCTGCCTATCAGAAAGTGGTGGCTGGTGTGGCTAATGCCCTGGCCCACAAGTATCACTAAGCTCGCTTTCTTGCTGTCCAATTTCTA	100	ENDOGENOUS	FALSE	228	75	381	94.9	381	75
HDAC1	NM_004964.2	Endogenous	mRNA	Hs	CCTATCTGGGGATCGGTTAGGTTGCTTCAATCTAACTATCAAAGGACACGCCAAGTGTGTGGAATTTGTCAAGAGCTTTAACCTGCCTATGCTGATGCTG	100	ENDOGENOUS	FALSE	393.5	371	416	8.09	416	371
HDAC10	NM_032019.5	Endogenous	mRNA	Hs	CCAGCGTCCTTTACTTCTCCTGGCACCGCTATGAGCATGGGCGCTTCTGGCCTTTCCTGCGAGAGTCAGATGCAGACGCAGTGGGGCGGGGACAGGGCCT	100	ENDOGENOUS	FALSE	159	115	203	39.14	203	115
HDAC11	NM_001330636.1	Endogenous	mRNA	Hs	GCACAGCCCGCATCATTGCTGACTCCATACTTAATCTGTTTGGCCTGGGGCTCATTGGGCCTGAGTCACCCAGCGTCTCCGCACAGAACTCAGACACACC	100	ENDOGENOUS	FALSE	104	89	119	20.4	119	89
HDAC2	NM_001527.3	Endogenous	mRNA	Hs	AAAGCTAGAATTGAAGAAGATAAGAAAGAAACAGAGGACAAAAAAACAGACGTTAAGGAAGAAGATAAATCCAAGGACAACAGTGGTGAAAAAACAGATA	100	ENDOGENOUS	FALSE	268	239	297	15.3	297	239
HDAC5	NM_001015053.1	Endogenous	mRNA	Hs	GTGCTGAGGAGGGGCCCGACTTGGAGGAGCCTGGTGCTGGATACAAAAAACTGTTCTCAGATGCCCAGCCGCTGCAGCCTTTGCAGGTGTACCAGGCGCC	100	ENDOGENOUS	FALSE	195	135	255	43.51	255	135
HDAC6	NM_001321225.1	Endogenous	mRNA	Hs	GCAGTTAAATGAATTCCATTGCCTCTGGGATGACAGCTTCCCGGAAGGCCCTGAGCGGCTCCATGCCATCAAGGAGCAACTGATCCAGGAGGGCCTCCTA	100	ENDOGENOUS	FALSE	131	118	144	14.03	144	118
HDC	NM_002112.3	Endogenous	mRNA	Hs	CATCCCGGCCACTATCCAGGACAAGTTAATCATCCGTTTCACTGTGACATCCCAGTTTACCACTAGGGATGACATCCTGAGAGACTGGAATCTCATTCGA	100	ENDOGENOUS	FALSE	43.5	16	71	89.4	71	16
HEG1	NM_020733.1	Endogenous	mRNA	Hs	CTGGGAAACTAATCCGAATCATTTACCTTTCTGTATTAACCTTGGCCTGTCCTAAAAAGAGAACGACTGTTTCATCATGAGTTGCTCTGAGTTTTGTTAA	100	ENDOGENOUS	FALSE	165.5	67	264	84.17	264	67
HELLS	NM_001289067.1	Endogenous	mRNA	Hs	GAGGCTCCAGCAATGGTTGAACAACTGGACACTGCTGTGATTACCCCGGCCATGCTAGAAGAGGAAGAACAGCTTGAAGCTGCTGGACTAGAGAGAGAGC	100	ENDOGENOUS	FALSE	81.5	66	97	26.9	66	97
HEMK1	NM_001317851.1	Endogenous	mRNA	Hs	TGGTGGGGAGGAGGGCATGGACATCATTACCCACATTCTGGCCTTGGCACCCCGGCTCCTGAAAGACTCTGGTAGTATCTTCTTAGAAGTGGACCCAAGG	100	ENDOGENOUS	FALSE	225.5	171	280	34.18	280	171
HES1	NM_005524.2	Endogenous	mRNA	Hs	GCTGGAGAGGCGGCTAAGGTGTTTGGAGGCTTCCAGGTGGTACCGGCTCCCGATGGCCAGTTTGCTTTCCTCATTCCCAACGGGGCCTTCGCGCACAGCG	100	ENDOGENOUS	FALSE	440	315	565	40.18	565	315
HGF	NM_000601.5	Endogenous	mRNA	Hs	AATAGCATGTCAAGTGGAGTGAAAAAAGAATTTGGCCATGAATTTGACCTCTATGAAAACAAAGACTACATTAGAAACTGCATCATTGGTAAAGGACGCA	100	ENDOGENOUS	FALSE	51.5	17	86	94.74	86	17
HIF1A	NM_181054.2	Endogenous	mRNA	Hs	CTAGCCGAGGAAGAACTATGAACATAAAGTCTGCAACATGGAAGGTATTGCACTGCACAGGCCACATTCACGTATATGATACCAACAGTAACCAACCTCA	100	ENDOGENOUS	FALSE	359	333	385	10.24	385	333
HIST1H1C	NM_005319.3	Endogenous	mRNA	Hs	CCAAGGCTGTGGCCGCCTCTAAAGAGCGTAGCGGAGTTTCTCTGGCTGCTCTGAAAAAAGCGTTGGCTGCCGCCGGCTATGATGTGGAGAAAAACAACAG	100	ENDOGENOUS	FALSE	3564	2027	5101	60.99	5101	2027
HIST1H2BH	NM_003524.2	Endogenous	mRNA	Hs	CCTGGCTCATTACAACAAGCGTTCGACCATCACCTCCAGGGAGATCCAGACAGCCGTGCGCCTGCTGCTGCCTGGGGAACTGGCCAAGCACGCCGTGTCC	100	ENDOGENOUS	FALSE	884	874	894	1.6	874	894
HIST1H3H	NM_003536.2	Endogenous	mRNA	Hs	ACCAACCTGTGCGCCATCCACGCCAAGCGGGTGACTATCATGCCCAAGGACATCCAGCTCGCACGTCGTATCCGCGGCGAGAGGGCTTGAGTCTCAAGGA	100	ENDOGENOUS	FALSE	478.5	373	584	31.18	373	584
HIST3H2BB	NM_175055.2	Endogenous	mRNA	Hs	AATCGGCTCCTGCGCCCAAGAAGGGTTCTAAAAAGGCTGTCACCAAGGCACAGAAGAAGGACGGCAAGAAGCGCAAGCGCGGCCGCAAGGAGAGCTATTC	100	ENDOGENOUS	FALSE	364	292	436	27.97	292	436
HK2	NM_000189.4	Endogenous	mRNA	Hs	TTTGGGGGGAAGCTCAGCCCAGAGCTTCTCAACACCGGTCGCTTTGAGACCAAAGACATCTCAGACATTGAAGGGGAGAAGGATGGCATCCGGAAGGCCC	100	ENDOGENOUS	FALSE	67	28	106	82.32	106	28
HLA-A	NM_002116.7	Endogenous	mRNA	Hs	GGGCGCCGTGGATAGAGCAGGAGGGGCCGGAGTATTGGGACCAGGAGACACGGAATGTGAAGGCCCAGTCACAGACTGACCGAGTGGACCTGGGGACCCT	100	ENDOGENOUS	FALSE	1741	979	2503	61.9	2503	979
HLA-B	NM_005514.6	Endogenous	mRNA	Hs	TGAATGTGTCTGCGTCCCTGTTAGCATAATGTGAGGAGGTGGAGAGACAGCCCACCCTTGTGTCCACTGTGACCCCTGTTCCCATGCTGACCTGTGTTTC	100	ENDOGENOUS	FALSE	9666	6138	13194	51.62	13194	6138
HLA-C	NM_002117.4	Endogenous	mRNA	Hs	TGGGAGCCATCTTCCCAGCCCACCATCCCCATCATGGGCATCGTTGCTGGCCTGGCTGTCCTGGTTGTCCTAGCTGTCCTTGGAGCTGTGGTCACCGCTA	100	ENDOGENOUS	FALSE	3186	1401	4971	79.23	4971	1401
HLA-DMA	NM_006120.3	Endogenous	mRNA	Hs	TCTGCGAGTGGATGATCCAGCAAATAGGGCCAAAACTTGATGGGAAAATCCCGGTGTCCAGAGGGTTTCCTATCGCTGAAGTGTTCACGCTGAAGCCCCT	100	ENDOGENOUS	FALSE	479	340	618	41.04	618	340
HLA-DMB	NM_002118.3	Endogenous	mRNA	Hs	CCCGTGAGCTGGAAGGAACAGATTTAATATCTAGGGGCTGGGTATCCCCACATCACTCATTTGGGGGGTCAAGGGACCCGGGCAATATAGTATTCTGCTC	100	ENDOGENOUS	FALSE	218	178	258	25.95	258	178
HLA-DOB	NM_002120.3	Endogenous	mRNA	Hs	GTGGCTCTGCTAGTGAATCTGACCCGACTGGATTCCTCCATGACTCAAGGCACAGACTCTCCAGAAGATTTTGTGATTCAGGCAAAGGCTGACTGTTACT	100	ENDOGENOUS	FALSE	32.5	6	59	115.31	59	6
HLA-DPA1	NM_033554.2	Endogenous	mRNA	Hs	GGAGAGATCTGAACTCCAGCTGCCCTACAAACTCCATCTCAGCTTTTCTTCTCACTTCATGTGAAAACTACTCCAGTGGCTGACTGAATTGCTGACCCTT	100	ENDOGENOUS	FALSE	1412.5	1159	1666	25.38	1666	1159
HLA-DPB1	NM_002121.5	Endogenous	mRNA	Hs	TTCCAAATTGGATACTGCTGCCAAGAAGTTGCTCTGAAGTCAGTTTCTATCATTCTGCTCTTTGATTCAAAGCACTGTTTCTCTCACTGGGCCTCCAACC	100	ENDOGENOUS	FALSE	702.5	432	973	54.45	973	432
HLA-DQA1	NM_002122.3	Endogenous	mRNA	Hs	GGCGGTGGCCTGAGTTCAGCAAATTTGGAGGTTTTGACCCGCAGGGTGCACTGAGAAACATGGCTGTGGCAAAACACAACTTGAACATCATGATTAAACG	100	ENDOGENOUS	FALSE	1083.5	965	1202	15.47	965	1202
HLA-DQB1	NM_002123.3	Endogenous	mRNA	Hs	GGGGACCCGGGCGGAGTTGGACACGGTGTGCAGACACAACTACGAGGTGGCGTTCCGCGGGATCTTGCAGAGGAGAGTGGAGCCCACAGTGACCATCTCC	100	ENDOGENOUS	FALSE	313.5	146	481	75.56	146	481
HLA-DRA	NM_019111.3	Endogenous	mRNA	Hs	GGCCAACATAGCTGTGGACAAAGCCAACCTGGAAATCATGACAAAGCGCTCCAACTATACTCCGATCACCAATGTACCTCCAGAGGTAACTGTGCTCACG	100	ENDOGENOUS	FALSE	3650.5	2458	4843	46.2	4843	2458
HLA-DRB1	NM_002124.3	Endogenous	mRNA	Hs	TTCGGCAACTGCAGAAAATGTCCTCCCTTGTGGCTTCCTCAGCTCCTGCCCTTGGCCTGAAGTCCCAGCATTGATGGCAGCGCCTCATCTTCAACTTTTG	100	ENDOGENOUS	FALSE	4142	4108	4176	1.16	4108	4176
HLA-E	NM_005516.5	Endogenous	mRNA	Hs	CTATGTGTCTTAGGGGACTCTGGCTTCTCTTTTTGCAAGGGCCTCTGAATCTGTCTGTGTCCCTGTTAGCACAATGTGAGGAGGTAGAGAAACAGTCCAC	100	ENDOGENOUS	FALSE	1545	778	2312	70.21	2312	778
HMGA1	NM_145902.2	Endogenous	mRNA	Hs	CCCATCTTCCACCTGTGCCCTCACCACCACACTACACAGCACACCAGCCGCTGCAGGGCTCCCATGGGCTGAGTGGGGAGCAGTTTTCCCCTGGCCTCAG	100	ENDOGENOUS	FALSE	899	690	1108	32.88	1108	690
HNF1A	NM_000545.6	Endogenous	mRNA	Hs	GTGCGCTATGGACAGCCTGCGACCAGTGAGACTGCAGAAGTACCCTCAAGCAGCGGCGGTCCCTTAGTGACAGTGTCTACACCCCTCCACCAAGTGTCCC	100	ENDOGENOUS	FALSE	13.5	13	14	5.24	13	14
HOXA5	NM_019102.2	Endogenous	mRNA	Hs	CATAGTTCCGTGAGCGAGCAATTCAGGGACTCGGCGAGCATGCACTCCGGCAGGTACGGCTACGGCTACAATGGCATGGATCTCAGCGTCGGCCGCTCGG	100	ENDOGENOUS	FALSE	50.5	7	94	121.82	94	7
HOXA7	NM_006896.3	Endogenous	mRNA	Hs	ACACTGAAAGCTGCCGGACAACAAATCACAGGTCAAAATTATGAGTTCTTCGTATTATGTGAACGCGCTTTTTAGCAAATATACGGCGGGGGCTTCTCTG	100	ENDOGENOUS	FALSE	16.5	8	25	72.85	25	8
HOXA9	NM_152739.3	Endogenous	mRNA	Hs	ACGCCCGGTGCGCTCTCCTTCGCGGGCTTGCCCTCCAGCCGGCCTTATGGCATTAAACCTGAACCGCTGTCGGCCAGAAGGGGTGACTGTCCCACGCTTG	100	ENDOGENOUS	FALSE	22.5	13	32	59.71	32	13
HOXB13	NM_006361.5	Endogenous	mRNA	Hs	ACGTCCCCAGCTCCCGTGCCTTATGGTTACTTTGGAGGCGGGTACTACTCCTGCCGAGTGTCCCGGAGCTCGCTGAAACCCTGTGCCCAGGCAGCCACCC	100	ENDOGENOUS	FALSE	10.5	8	13	33.67	13	8
HOXB3	NM_001330322.1	Endogenous	mRNA	Hs	CCCTGGCCTGAGAGGTTGCTTTTAAGTCTTCCACCCCTTGTTCCATCTGCCTGCCAACCCATCGGAAAGGAATCCACATCATATTGGAGATGACCCCATC	100	ENDOGENOUS	FALSE	147	79	215	65.42	215	79
HSPA2	NM_021979.3	Endogenous	mRNA	Hs	AACAAGATCCTCGACAAGTGTCAGGAGGTGATCAACTGGCTCGACCGAAACCAGATGGCAGAGAAAGATGAGTATGAACACAAGCAGAAAGAGCTCGAAA	100	ENDOGENOUS	FALSE	81	46	116	61.11	46	116
IBSP	NM_004967.3	Endogenous	mRNA	Hs	GCTGAGAATACCACACTTTCTGCTACAACACTGGGCTATGGAGAGGACGCCACGCCTGGCACAGGGTATACAGGGTTAGCTGCAATCCAGCTTCCCAAGA	100	ENDOGENOUS	FALSE	15	7	23	75.42	7	23
ICAM1	NM_000201.2	Endogenous	mRNA	Hs	AAATACTGAAACTTGCTGCCTATTGGGTATGCTGAGGCCCCACAGACTTACAGAAGAAGTGGCCCTCCATAGACATGTGTAGCATCAAAACACAAAGGCC	100	ENDOGENOUS	FALSE	173	124	222	40.06	222	124
ID1	NM_002165.2	Endogenous	mRNA	Hs	CTGCCCCAGAACCGCAAGGTGAGCAAGGTGGAGATTCTCCAGCACGTCATCGACTACATCAGGGACCTTCAGTTGGAGCTGAACTCGGAATCCGAAGTTG	100	ENDOGENOUS	FALSE	296.5	62	531	111.85	531	62
ID2	NM_002166.4	Endogenous	mRNA	Hs	CAGCGGCGGCCTGAGCTTCAGGGCAGCCAGCTCCCTCCCGGTCTCGCCTTCCCTCGCGGTCAGCATGAAAGCCTTCAGTCCCGTGAGGTCCGTTAGGAAA	100	ENDOGENOUS	FALSE	374	163	585	79.79	585	163
ID4	NM_001546.3	Endogenous	mRNA	Hs	GAAAAAAATGTTCTCTGCTTGCTACCAAAGGACAAACTCTTGGAAATGAACACTTTCTGCTTTCCTTCCTCCAAAGAATTAATAGGCAACAGTGGGAGAA	100	ENDOGENOUS	FALSE	83.5	18	149	110.94	149	18
IDO1	NM_002164.5	Endogenous	mRNA	Hs	ATTATAAGATGCTCTGAAAACTCTTCAGACACTGAGGGGCACCAGAGGAGCAGACTACAAGAATGGCACACGCTATGGAAAACTCCTGGACAATCAGTAA	100	ENDOGENOUS	FALSE	53.5	30	77	62.12	77	30
IFT140	NM_014714.3	Endogenous	mRNA	Hs	ATTGATCGGAGAGAGACGCTGTCCTTTAATGAGCAAGAGACTAATAAGAGCCACCTCTTTGTGGATGAGGGACTGAAAAATTATGTTCCCGTGAACCACT	100	ENDOGENOUS	FALSE	181.5	113	250	53.37	250	113
IGF1	NM_000618.3	Endogenous	mRNA	Hs	GCTGGACCGGAGACGCTCTGCGGGGCTGAGCTGGTGGATGCTCTTCAGTTCGTGTGTGGAGACAGGGGCTTTTATTTCAACAAGCCCACAGGGTATGGCT	100	ENDOGENOUS	FALSE	369	50	688	122.26	688	50
IGF1R	NM_000875.3	Endogenous	mRNA	Hs	AAGCCTCCTGTACCTCAGTGGATCTTCAGAACTGCCCTTGCTGCCCGCGGGAGACAGCTTCTCTGCAGTAAAACACATTTGGGATGTTCCTTTTTTCAAT	100	ENDOGENOUS	FALSE	359.5	48	671	122.54	671	48
IKZF3	NM_183232.2	Endogenous	mRNA	Hs	GTGTATCGGTGTGACCACTGCCGCGTCCTCTTCCTGGACTATGTGATGTTCACGATTCACATGGGCTGCCACGGCTTCCGTGACCCTTTCGAGTGTAACA	100	ENDOGENOUS	FALSE	87.5	29	146	94.55	146	29
IL10RA	NM_001558.2	Endogenous	mRNA	Hs	TGCCCAGCCCTCCGTCTGTGTGGTTTGAAGCAGAATTTTTCCACCACATCCTCCACTGGACACCCATCCCAAATCAGTCTGAAAGTACCTGCTATGAAGT	100	ENDOGENOUS	FALSE	188.5	81	296	80.65	296	81
IL11RA	NM_147162.1	Endogenous	mRNA	Hs	TCCAGCCCGCCCTGTTGTCTCCTGCCAAGCAGCCGACTATGAGAACTTCTCTTGCACTTGGAGTCCCAGCCAGATCAGCGGTTTACCCACCCGCTACCTC	100	ENDOGENOUS	FALSE	115	29	201	105.76	201	29
IL12RB2	NM_001319233.1	Endogenous	mRNA	Hs	TTGAAGCCCAGACAAGGCTGCTTTCACTATTCCAGACGTAACAAGTTAATCCTGTACAAGTTTGACAGAAGAATCAATTTTCACCATGGCCACTCCCTCA	100	ENDOGENOUS	FALSE	15.5	13	18	22.81	18	13
IL13RA1	NM_001560.2	Endogenous	mRNA	Hs	TCTGCACTGGAAGAAGTACGACATCTATGAGAAGCAAACCAAGGAGGAAACCGACTCTGTAGTGCTGATAGAAAACCTGAAGAAAGCCTCTCAGTGATGG	100	ENDOGENOUS	FALSE	639	318	960	71.04	960	318
IL1B	NM_000576.2	Endogenous	mRNA	Hs	CCAGGCCTCTCTCACCTCTCCTACTCACTTAAAGCCCGCCTGACAGAAACCACGGCCACATTTGGTTCTAAGAAACCCTCTGTCATTCGCTCCCACATTC	100	ENDOGENOUS	FALSE	19.5	19	20	3.63	19	20
IL1R2	NR_048564.1	Endogenous	mRNA	Hs	CCATATCAGCTTCTCTGGGGTCAAGACTGACAATCCCGTGTAAGGTGTTTCTGGGAACCGGCACACCCTTAACCACCATGCTGTGGTGGACGGCCAATGA	100	ENDOGENOUS	FALSE	9.5	8	11	22.33	11	8
IL1RN	NM_000577.3	Endogenous	mRNA	Hs	GAGTCTGCCGCCTGCCCCGGTTGGTTCCTCTGCACAGCGATGGAAGCTGACCAGCCCGTCAGCCTCACCAATATGCCTGACGAAGGCGTCATGGTCACCA	100	ENDOGENOUS	FALSE	42	36	48	20.2	48	36
IL20RA	NM_001278722.1	Endogenous	mRNA	Hs	CTAAATCAAACAGAACGTGGTCCCAGTGTGTGACCAACCACACGCTGGTGCTCACCTGGCTGGAGCCGAACACTCTTTACTGCGTACACGTGGAGTCCTT	100	ENDOGENOUS	FALSE	65	45	85	43.51	85	45
IL20RB	NM_144717.2	Endogenous	mRNA	Hs	GGGAAACTGGTGACACTCTACAGTCTGACTGATTCAGTGTTTCTGGAGAGCAGGACATAAATGTATGATGAGAATGATCAAGGACTCTACACACTGGGTG	100	ENDOGENOUS	FALSE	13	10	16	32.64	16	10
IL22RA2	NM_052962.2	Endogenous	mRNA	Hs	AGGTTTATGAAGGGGCTCACAGAGCGGTTGAAATTGAAGCTCTAACACCACACTCCAGCTACTGTGTAGTGGCTGAAATATATCAGCCCATGTTAGACAG	100	ENDOGENOUS	FALSE	23	19	27	24.6	19	27
IL24	NM_001185158.1	Endogenous	mRNA	Hs	CGCAAGAAAATGAGATGTTTTCCATCAGAGACAGTGCACACAGGCGGTTTCTGCTATTCCGGAGAGCATTCAAACAGTTGGACGTAGAAGCAGCTCTGAC	100	ENDOGENOUS	FALSE	11	3	19	102.85	3	19
IL2RA	NM_000417.2	Endogenous	mRNA	Hs	AGCTCAGTCCCATCAGAGAGCGAGCGCTACCCACTTCTAAATAGCAATTTCGCCGTTGAAGAGGAAGGGCAAAACCACTAGAACTCTCCATCTTATTTTC	100	ENDOGENOUS	FALSE	21	16	26	33.67	16	26
IL2RB	NM_000878.2	Endogenous	mRNA	Hs	GTCCTGCTGCCCGAGCCAGGAACTGTGTGTGTTGCAGGGGGGCAGTAACTCCCCAACTCCCTCGTTAATCACAGGATCCCACGAATTTAGGCTCAGAAGC	100	ENDOGENOUS	FALSE	160.5	87	234	64.76	234	87
IL3RA	NM_002183.2	Endogenous	mRNA	Hs	GACGTCCAGTACGACCTGTACTTGAACGTTGCCAACAGGCGTCAACAGTACGAGTGTCTTCACTACAAAACGGATGCTCAGGGAACACGTATCGGGTGTC	100	ENDOGENOUS	FALSE	35	18	52	68.69	52	18
IL4R	NM_000418.3	Endogenous	mRNA	Hs	ACCTGCCTCTGTCTCACTGAACTAGAAGCCGAGCCTAGAAACTAACACAGCCATCAAGGGAATGACTTGGGCGGCCTTGGGAAATCGATGAGAAATTGAA	100	ENDOGENOUS	FALSE	160	147	173	11.49	173	147
IL6	NM_000600.3	Endogenous	mRNA	Hs	GGTATACCTAGAGTACCTCCAGAACAGATTTGAGAGTAGTGAGGAACAAGCCAGAGCTGTGCAGATGAGTACAAAAGTCCTGATCCAGTTCCTGCAGAAA	100	ENDOGENOUS	FALSE	28.5	14	43	71.95	43	14
IL6R	NM_000565.3	Endogenous	mRNA	Hs	GGAGCACCCCATCCCTGACGACAAAGGCTGTGCTCTTGGTGAGGAAGTTTCAGAACAGTCCGGCCGAAGACTTCCAGGAGCCGTGCCAGTATTCCCAGGA	100	ENDOGENOUS	FALSE	98.5	44	153	78.25	153	44
IL7R	NM_002185.3	Endogenous	mRNA	Hs	CATTTTCTCTCCAATCTGGAATCCTGACATTGAACCCAGTTGCTCAGGGTCAGCCCATTCTTACTTCCCTGGGATCAAATCAAGAAGAAGCATATGTCAC	100	ENDOGENOUS	FALSE	201	84	318	82.32	318	84
INHBA	NM_002192.2	Endogenous	mRNA	Hs	TAGAACAACCCAAATAGCATCTAGAAAGCCATGAGTTTGAAAGGGCCCATCACAGGCACTTTCCTACCCAATTACCCAGGTCATAAGGTATGTCTGTGTG	100	ENDOGENOUS	FALSE	175.5	170	181	4.43	181	170
INHBB	NM_002193.3	Endogenous	mRNA	Hs	TGGCATACCTTCCCACTCACGGAGGCCATCCAGGCCTTGTTTGAGCGGGGCGAGCGGCGACTCAACCTAGACGTGCAGTGTGACAGCTGCCAGGAGCTGG	100	ENDOGENOUS	FALSE	144.5	95	194	48.45	194	95
IRF6	NM_001206696.1	Endogenous	mRNA	Hs	TCTGGTGATTTCACACGATCCTTTGATAGTGGCAGTGTCCGCCTGCAGATCTCAACCCCAGACATCAAGGATAACATCGTTGCTCAGCTGAAGCAGCTGT	100	ENDOGENOUS	FALSE	1001.5	759	1244	34.24	1244	759
IRX1	NM_024337.3	Endogenous	mRNA	Hs	CACATCGGCAAGTTCTCCAACTGGACCAACAGCGCATTCCTCGCACAGGGCTCCCTGCTCAACATGCGCTCCTTCCTGGGCGTTGGCGCTCCCCACGCCG	100	ENDOGENOUS	FALSE	87	9	165	126.79	165	9
ISG15	NM_005101.3	Endogenous	mRNA	Hs	CCCGGCAGCACGGTCCTGCTGGTGGTGGACAAATGCGACGAACCTCTGAGCATCCTGGTGAGGAATAACAAGGGCCGCAGCAGCACCTACGAGGTACGGC	100	ENDOGENOUS	FALSE	562.5	275	850	72.28	275	850
ISM1	NM_080826.1	Endogenous	mRNA	Hs	AAGCCCACTGCCCGGTACTGCATCCGCTCCATGCTGTCCCTGGAGAGCACCACGCTGGCGGCACAGCACTGCTGCTACGGCGACAACATGCAGCTCATCA	100	ENDOGENOUS	FALSE	92.5	43	142	75.68	142	43
ITGA6	NM_001316306.1	Endogenous	mRNA	Hs	CCACAAAAGATGGCGATGACGCCCATGAGGCTAAACTGATTGCAACGTTTCCAGACACTTTAACCTATTCTGCATATAGAGAACTGAGGGCTTTCCCTGA	100	ENDOGENOUS	FALSE	227	41	413	115.88	413	41
ITGAV	NM_001144999.2	Endogenous	mRNA	Hs	TGTGGAGTTGCTCAGTGCTTGAAGATTGTCTGCCAAGTTGGGAGATTAGACAGAGGAAAGAGTGCAATCTTGTACGTAAAGTCATTACTGTGGACTGAGA	100	ENDOGENOUS	FALSE	922.5	476	1369	68.45	1369	476
ITGB1	NM_002211.3	Endogenous	mRNA	Hs	TGGGTGGTGCACAAATTCAACATTTTTACAGGAAGGAATGCCTACTTCTGCACGATGTGATGATTTAGAAGCCTTAAAAAAGAAGGGTTGCCCTCCAGAT	100	ENDOGENOUS	FALSE	1366	731	2001	65.74	2001	731
ITGB3	NM_000212.2	Endogenous	mRNA	Hs	GAATAAGCCTTGGAATTAGATATGGGGCAATGACTGAGCCCTGTCTCACCCATGGATTACTCCTTACTGTAGGGAATGGCAGTATGGTAGAGGGATAAAT	100	ENDOGENOUS	FALSE	35	31	39	16.16	39	31
ITGB6	NM_000888.4	Endogenous	mRNA	Hs	AAACTTATTCCTGGAGCTACAGTAGGTCTACTTCAGAAGGACTCCGGAAACATTCTCCAGCTGATCATCTCAGCTTATGAAGAACTGCGGTCTGAGGTGG	100	ENDOGENOUS	FALSE	32.5	13	52	84.85	52	13
ITPR1	NM_001099952.2	Endogenous	mRNA	Hs	TCTTCAGCTCTCCCTTCTCAGACCAGAGTACGACTTTGCAGACTCGCCAGCCTGTCTTTGTGCAACTGCTGCAAGGCGTGTTCAGGGTTTACCACTGCAA	100	ENDOGENOUS	FALSE	209.5	60	359	100.92	359	60
JAG1	NM_000214.2	Endogenous	mRNA	Hs	CTACATCGCTTGCGAGCCTTCCCCTTCAGCGAACAATGAAATACATGTGGCCATTTCTGCTGAAGATATACGGGATGATGGGAACCCGATCAAGGAAATC	100	ENDOGENOUS	FALSE	307.5	71	544	108.77	544	71
JAG2	NM_002226.4	Endogenous	mRNA	Hs	ATTCAGAGGCAAGGTCAGCATTTGATGGAGGCAGGAGAGAAGCAGCCCTTCCACCTGGCCCTGGAGCTGGTTTTGCCCCTCACTGCTTGAGCCAACTGGA	100	ENDOGENOUS	FALSE	44	41	47	9.64	47	41
JAK1	NM_002227.1	Endogenous	mRNA	Hs	GAGAACACCAAGCTCTGGTATGCTCCAAATCGCACCATCACCGTTGATGACAAGATGTCCCTCCGGCTCCACTACCGGATGAGGTTCTATTTCACCAATT	100	ENDOGENOUS	FALSE	601	262	940	79.77	940	262
JAK2	NM_004972.2	Endogenous	mRNA	Hs	CTCCTCCCGCGACGGCAAATGTTCTGAAAAAGACTCTGCATGGGAATGGCCTGCCTTACGATGACAGAAATGGAGGGAACATCCACCTCTTCTATATATC	100	ENDOGENOUS	FALSE	251	80	422	96.35	422	80
JAK3	NM_000215.2	Endogenous	mRNA	Hs	GTGCTGCTGAAGGTCATGGATGCCAAGCACAAGAACTGCATGGAGTCATTCCTGGAAGCAGCGAGCTTGATGAGCCAAGTGTCGTACCGGCATCTCGTGC	100	ENDOGENOUS	FALSE	83	56	110	46	110	56
JAM2	NM_001270407.1	Endogenous	mRNA	Hs	CATCATGTGAAGTACCCTCTTCTGCTCTGAGTGGAACTGTGGTAGAGCTACGATGTCAAGACAAAGAAGGGAATCCAGCTCCTGAATACACATGGTTTAA	100	ENDOGENOUS	FALSE	177.5	96	259	64.93	259	96
JCAD	NM_020848.3	Endogenous	mRNA	Hs	CCGCACATCCCCGACCTGTCACTGCCTATGACGGCTTCGTTCAGTACATTCCCTTTGATGATCCACGGTTACGACATTTTAAACTAGCTCAGCCCCAGGG	100	ENDOGENOUS	FALSE	107.5	71	144	48.02	144	71
JUN	NM_002228.3	Endogenous	mRNA	Hs	CAGGTGGCACAGCTTAAACAGAAAGTCATGAACCACGTTAACAGTGGGTGCCAACTCATGCTAACGCAGCAGTTGCAAACATTTTGAAGAGAGACCGTCG	100	ENDOGENOUS	FALSE	1643	545	2741	94.51	2741	545
KAT2B	NM_003884.4	Endogenous	mRNA	Hs	TGAGTTGGCAAAAATGTTCCTAAACCGCATCAACTATTGGCATCTGGAGGCACCATCTCAACGAAGACTGCGATCTCCCAATGATGATATTTCTGGATAC	100	ENDOGENOUS	FALSE	213.5	91	336	81.14	336	91
KCNB1	NM_004975.3	Endogenous	mRNA	Hs	CCAAGAGGAATGGCAGCATCGTATCCATGAACATGAAGGATGCTTTTGCCCGGAGCATTGAGATGATGGACATTGTGGTTGAGAAAAATGGGGAGAATAT	100	ENDOGENOUS	FALSE	15	13	17	18.86	17	13
KDR	NM_002253.2	Endogenous	mRNA	Hs	GGCTCTGCGTGGAGACCCGGGCCGCCTCTGTGGGTTTGCCTAGTGTTTCTCTTGATCTGCCCAGGCTCAGCATACAAAAAGACATACTTACAATTAAGGC	100	ENDOGENOUS	FALSE	98	37	159	88.03	159	37
KIAA0040	NM_014656.1	Endogenous	mRNA	Hs	GGTATGTGAGGACATGTAAATTAGATCCACAGTGAGCTGAGGAGGGCTTTCCCCGCCAGAGTGAGGTTGGGAAGCAGAGTTAATCCACTTATAGGATGAA	100	ENDOGENOUS	FALSE	266.5	168	365	52.27	365	168
KIF11	NM_004523.3	Endogenous	mRNA	Hs	GGAAGAACATCCAGGTGGTGGTGAGATGCAGACCATTTAATTTGGCAGAGCGGAAAGCTAGCGCCCATTCAATAGTAGAATGTGATCCTGTACGAAAAGA	100	ENDOGENOUS	FALSE	51.5	39	64	34.33	39	64
KIF14	NM_001305792.1	Endogenous	mRNA	Hs	TGACTTCAGTGTGCCTTCTACTTCTGTTGGCAGCTATGAGAGTAGAGTAACTCACATTGTCCACCAGGAACTAGAATCTCTAGCTAAGTCTCTCCTCTTT	100	ENDOGENOUS	FALSE	36	31	41	19.64	31	41
KIF23	NM_138555.1	Endogenous	mRNA	Hs	TGTGTGGATGATTTCTCGAAAGCCATGCCAGAAGCAGTCTTCCAGGTCATCTTGTAGAACTCCAGCTTTGTTGAAAATCACGGACCTCAGCTACATCATA	100	ENDOGENOUS	FALSE	120	80	160	47.14	80	160
KIF2C	NM_006845.2	Endogenous	mRNA	Hs	GTTGTCTACAGGTTCACAGCAAGGCCACTGGTACAGACAATCTTTGAAGGTGGAAAAGCAACTTGTTTTGCATATGGCCAGACAGGAAGTGGCAAGACAC	100	ENDOGENOUS	FALSE	35	31	39	16.16	31	39
KIFC1	NM_002263.3	Endogenous	mRNA	Hs	AGGCCAGACCACAGCTCAAAAAGTTTCCAAGAAGACAGGACCCCGGTGTTCCACAGCTATTGCCACAGGGTTGAAGAACCAGAAGCCAGTTCCTGCTGTT	100	ENDOGENOUS	FALSE	214.5	116	313	64.94	116	313
KIT	NM_000222.2	Endogenous	mRNA	Hs	CTAGTTCTGTGTACTCAACGTGGAAAAGAGAAAACAGTCAGACTAAACTACAGGAGAAATATAATAGCTGGCATCACGGTGACTTCAATTATGAACGTCA	100	ENDOGENOUS	FALSE	148.5	13	284	129.04	284	13
KLRK1	NM_007360.3	Endogenous	mRNA	Hs	GAGAGTAAAAACTGGTATGAGAGCCAGGCTTCTTGTATGTCTCAAAATGCCAGCCTTCTGAAAGTATACAGCAAAGAGGACCAGGATTTACTTAAACTGG	100	ENDOGENOUS	FALSE	92.5	34	151	89.44	151	34
KRT14	NM_000526.3	Endogenous	mRNA	Hs	GCAGTCATCCAGAGATGTGACCTCCTCCAGCCGCCAAATCCGCACCAAGGTCATGGATGTGCACGATGGCAAGGTGGTGTCCACCCACGAGCAGGTCCTT	100	ENDOGENOUS	FALSE	218	28	408	123.26	408	28
KRT17	NM_000422.1	Endogenous	mRNA	Hs	CTGACTCAGTACAAGAAAGAACCGGTGACCACCCGTCAGGTGCGTACCATTGTGGAAGAGGTCCAGGATGGCAAGGTCATCTCCTCCCGCGAGCAGGTCC	100	ENDOGENOUS	FALSE	206.5	187	226	13.35	226	187
KRT5	NM_000424.2	Endogenous	mRNA	Hs	CTGGTTCTCTTGCTCCACCAGGAACAAGCCACCATGTCTCGCCAGTCAAGTGTGTCCTTCCGGAGCGGGGGCAGTCGTAGCTTCAGCACCGCCTCTGCCA	100	ENDOGENOUS	FALSE	132.5	16	249	124.34	249	16
KRT6B	NM_005555.3	Endogenous	mRNA	Hs	CTCTCTGGCAGCAGAGCCCTCTCCTCAGGTTGCTTGTCCTCCCCTGGCCTCCAGTCTCCCCTGCCCTCCCGGGTAGAGCTGGGATGCCCTCACTTTTCTT	100	ENDOGENOUS	FALSE	12.5	11	14	16.97	14	11
KRT7	NM_005556.3	Endogenous	mRNA	Hs	TCGGCCAAGAGCAGCCGCCTCCCAGACATCTTTGAGGCCCAGATTGCTGGCCTTCGGGGTCAGCTTGAGGCACTGCAGGTGGATGGGGGCCGCCTGGAGG	100	ENDOGENOUS	FALSE	1218.5	917	1520	34.99	1520	917
LAD1	NM_005558.3	Endogenous	mRNA	Hs	GTTGGGAGAGAAGCTGGAGAGATACCACACGGCCATACGGAGATCAGAATCTGTCAAGTCTCGGGGTCTGCCTTGCACTGAGTTATTCGTGGCTCCTGTG	100	ENDOGENOUS	FALSE	281	124	438	79.01	124	438
LAG3	NM_002286.5	Endogenous	mRNA	Hs	TTTTGGTGACTGGAGCCTTTGGCTTTCACCTTTGGAGAAGACAGTGGCGACCAAGACGATTTTCTGCCTTAGAGCAAGGGATTCACCCTCCGCAGGCTCA	100	ENDOGENOUS	FALSE	60	33	87	63.64	87	33
LAMA3	NM_198129.1	Endogenous	mRNA	Hs	GAGGACTGGTGTTTCACACGGGCACTAAGAACTCCTTTATGGCTCTTTATCTTTCAAAAGGACGTCTGGTCTTTGCACTGGGGACAGATGGGAAAAAATT	100	ENDOGENOUS	FALSE	44	7	81	118.92	81	7
LAMB3	NM_000228.2	Endogenous	mRNA	Hs	GCAGGCATTGAGTGCCCAAGAGGGATTTGAGAGAATAAAACAAAAGTATGCTGAGTTGAAGGACCGGTTGGGTCAGAGTTCCATGCTGGGTGAGCAGGGT	100	ENDOGENOUS	FALSE	66.5	25	108	88.26	108	25
LAMC2	NM_005562.2	Endogenous	mRNA	Hs	TGTGTTTAGCTCAGCCCAACGACTAGACCCTGTCTATTTTGTGGCTCCTGCCAAATTTCTTGGGAATCAACAGGTGAGCTATGGTCAAAGCCTGTCCTTT	100	ENDOGENOUS	FALSE	57.5	19	96	94.69	96	19
LEF1	NM_001130713.1	Endogenous	mRNA	Hs	TGCCTGTAACACATAGTGGCTTCTCCGCCCTTGTAAGGTGTTCAGTAGAGCTAAATAAATGTAATAGCCAAACCCACTCTGTTGGTAGCAATTGGCAGCC	100	ENDOGENOUS	FALSE	110	87	133	29.57	133	87
LEFTY2	NM_003240.2	Endogenous	mRNA	Hs	AGTGCTCCTGTGTGACCTTCGCCCTGTGTCCTTCCATTTCCTGTCTTTCCCGTCCATCACCCATCCTAAGCACTTACGTGAGTAAATAATGCAGCTCAGA	100	ENDOGENOUS	FALSE	77	9	145	124.89	145	9
LEMD1	NM_001199052.1	Endogenous	mRNA	Hs	ACCTCAGAGTGAAACTCACCCAGCTTTAGTAACCAACTCGATTGCATAGACTTTAGATAACCATGTGAAGGGGATTCTACCATCAGAAAAGAGGCCAAAC	100	ENDOGENOUS	FALSE	4.5	4	5	15.71	5	4
LEP	NM_000230.2	Endogenous	mRNA	Hs	ACCAGTATGCCTTCCAGAAACGTGATCCAAATATCCAACGACCTGGAGAACCTCCGGGATCTTCTTCACGTGCTGGCCTTCTCTAAGAGCTGCCACTTGC	100	ENDOGENOUS	FALSE	31.5	7	56	109.99	56	7
LEPR	NM_001003679.3	Endogenous	mRNA	Hs	TGAAACTGATGGGTACTTAACTAAAATGACTTGCAGATGGTCAACCAGTACAATCCAGTCACTTGCGGAAAGCACTTTGCAATTGAGGTATCATAGGAGC	100	ENDOGENOUS	FALSE	258	64	452	106.34	452	64
LFNG	NM_001040167.1	Endogenous	mRNA	Hs	CGGAGCTCCACGAGCAGGTGACGCTGAGCTACGGTATGTTTGAAAACAAGCGGAACGCCGTCCACGTGAAGGGGCCCTTCTCGGTGGAGGCCGACCCATC	100	ENDOGENOUS	FALSE	401	349	453	18.34	349	453
LIF	NM_002309.4	Endogenous	mRNA	Hs	CCCACCGTGCGGCCTTAGAGGTTTCCCTCCTTCCTTTCCACTGAAAAGCACATGGCCTTGGGTGACAAATTCCTCTTTGATGAATGTACCCTGTGGGGAT	100	ENDOGENOUS	FALSE	97	87	107	14.58	87	107
LIFR	NM_001127671.1	Endogenous	mRNA	Hs	GGGATTCTCCTCACCTGGCATTACGACCCCAACATGACTTGCGACTACGTCATTAAGTGGTGTAACTCGTCTCGGTCGGAACCATGCCTTATGGACTGGA	100	ENDOGENOUS	FALSE	189	45	333	107.75	333	45
LINC02381	NR_026656.1	Endogenous	mRNA	Hs	CCAAGAGCCGAGTTTGCGCTCCTCCCGGAATCGTTTGAGAGAAGGACAAACTTTTGGCAGGATGGAAATCTAGATGAGCCTGTCCGGAGCAGAACACCCC	100	ENDOGENOUS	FALSE	99	28	170	101.42	170	28
LPL	NM_000237.2	Endogenous	mRNA	Hs	GTGTCCGCGGGCTACACCAAACTGGTGGGACAGGATGTGGCCCGGTTTATCAACTGGATGGAGGAGGAGTTTAACTACCCTCTGGACAATGTCCATCTCT	100	ENDOGENOUS	FALSE	224	76	372	93.44	372	76
LRP2	NM_004525.2	Endogenous	mRNA	Hs	AGGAAAGTGTTGCTGCGACACCACCTCCATCACCTTCGCTCCCTGCTAAGCCTAAGCCTCCTTCGAGAAGAGACCCAACTCCAACCTATTCTGCAACAGA	100	ENDOGENOUS	FALSE	21	7	35	94.28	35	7
LRRC32	NM_005512.2	Endogenous	mRNA	Hs	GCTGTCTGGGAAGAATGGACGTGCTGGGACCAACTCAAGACCTTGTTTTGCTGTCTTCATCATCTTACCTGTGCTTGGCCCACAGTCTGGCTCATGATGT	100	ENDOGENOUS	FALSE	233	88	378	88.01	378	88
LTB	NM_002341.1	Endogenous	mRNA	Hs	AGGAACAGGCGTTTCTGACGAGCGGGACGCAGTTCTCGGACGCCGAGGGGCTGGCGCTCCCGCAGGACGGCCTCTATTACCTCTACTGTCTCGTCGGCTA	100	ENDOGENOUS	FALSE	148	87	209	58.29	209	87
LTBP1	NM_000627.3	Endogenous	mRNA	Hs	AAGTTTCTTGTGCATTTGCCCAGCAGGATTTATGGCCAGTGAGGAGGGTACTAACTGCATAGATGTTGACGAATGCCTGAGGCCGGACGTCTGTGGGGAG	100	ENDOGENOUS	FALSE	144.5	52	237	90.53	237	52
MAD2L1	NM_002358.3	Endogenous	mRNA	Hs	GGAATCACCCTGCGCGGGAGCGCCGAAATCGTGGCCGAGTTCTTCTCATTCGGCATCAACAGCATTTTATATCAGCGTGGCATATATCCATCTGAAACCT	100	ENDOGENOUS	FALSE	56.5	45	68	28.78	68	45
MAF	NM_005360.4	Endogenous	mRNA	Hs	TAATGACTTCGATCTGATGAAGTTTGAAGTGAAAAAGGAACCGGTGGAGACCGACCGCATCATCAGCCAGTGCGGCCGTCTCATCGCCGGGGGCTCGCTG	100	ENDOGENOUS	FALSE	406.5	172	641	81.58	641	172
MAML2	NM_032427.1	Endogenous	mRNA	Hs	GCCACCACAGAGAACATCAAACGTAATGATCACATCCAACACAACTGCACCAAACTGGGCCTCTCAAGAAGGAACAAGCAAACAGCAAGAAGCCCTGACG	100	ENDOGENOUS	FALSE	82	39	125	74.16	125	39
MAP2K4	NM_003010.3	Endogenous	mRNA	Hs	AATCTCTCATATTCGCTAGTGTTTAAAAGGCTAAGAATAGTGGGGCCCAGCCGATGTGGTAGGTGATAAAGAGGCATCTTTTCTAGAGACACATTGGACC	100	ENDOGENOUS	FALSE	219.5	155	284	41.56	284	155
MAP3K12	NM_006301.3	Endogenous	mRNA	Hs	CCTTCAGAGGTCATCCCTGGCCCTGAACCCAGCTCCCTGCCCATTCCACACCAGGAACTTCTCAGAGAGCGGGGCCCTCCCAATTCTGAGGACTCAGACT	100	ENDOGENOUS	FALSE	70.5	31	110	79.24	110	31
MAPK1	NM_138957.2	Endogenous	mRNA	Hs	AGGGTTAAAATATATCCATTCAGCTAACGTTCTGCACCGTGACCTCAAGCCTTCCAACCTGCTGCTCAACACCACCTGTGATCTCAAGATCTGTGACTTT	100	ENDOGENOUS	FALSE	895	732	1058	25.76	1058	732
MAPK10	NM_001318067.1	Endogenous	mRNA	Hs	ATATGTGATACTTATGTAAAGTGTGGGGCGAGTGGGTAACAGTTTTCAGGCACAAAATGGTTTGGCCTTCTGAAGGCAGGTGTGAATAAAAGCTGAGAGT	100	ENDOGENOUS	FALSE	18.5	15	22	26.76	22	15
MAPK3	NM_001040056.1	Endogenous	mRNA	Hs	AACGTGCTCCACCGAGATCTAAAGCCCTCCAACCTGCTCATCAACACCACCTGCGACCTTAAGATTTGTGATTTCGGCCTGGCCCGGATTGCCGATCCTG	100	ENDOGENOUS	FALSE	412	388	436	8.24	388	436
MAPK8IP2	NM_012324.2	Endogenous	mRNA	Hs	CCGAGTCCTTTGGCCTTTTCTCCTGTCTGGTCAACGGCGAGGAGCGAGAGCAGACTCACCGGGCTGTGTTCAGGTTCATCCCGCGGCATCCAGACGAGCT	100	ENDOGENOUS	FALSE	89	45	133	69.92	45	133
MAPT	NM_016835.3	Endogenous	mRNA	Hs	GCCGGGTCCCTCAACTCAAAGCTCGCATGGTCAGTAAAAGCAAAGACGGGACTGGAAGCGATGACAAAAAAGCCAAGACATCCACACGTTCCTCTGCTAA	100	ENDOGENOUS	FALSE	268.5	198	339	37.13	339	198
MARCO	NM_006770.3	Endogenous	mRNA	Hs	CTGAAGTTTACTACAGTGGTACCTGGGGGACAATTTGCGATGACGAGTGGCAAAATTCTGATGCCATTGTCTTCTGCCGCATGCTGGGTTACTCCAAAGG	100	ENDOGENOUS	FALSE	19.5	19	20	3.63	20	19
MCM2	NM_004526.3	Endogenous	mRNA	Hs	TCCAAGGATCAGCAGATCGGAGAGAAGATCTTTGCCAGCATTGCTCCTTCCATCTATGGTCATGAAGACATCAAGAGAGGCCTGGCTCTGGCCCTGTTCG	100	ENDOGENOUS	FALSE	51	40	62	30.5	40	62
MCM3	NM_001270472.1	Endogenous	mRNA	Hs	GTGGAGGGCATTGTCACTAAATGTTCTCTAGTTCGTCCCAAAGTCGTCCGCAGTGTCCACTACTGTCCTGCTACTAAGAAGACCATAGAGCGACGTTATT	100	ENDOGENOUS	FALSE	223.5	170	277	33.85	277	170
MDM2	NM_006878.2	Endogenous	mRNA	Hs	GGTGAGGAGCAGGCAAATGTGCAATACCAACATGTCTGTACCTACTGATGGTGCTGTAACCACCTCACAGATTCCAGCTTCGGAACAAGAGACCCTGGTT	100	ENDOGENOUS	FALSE	697.5	374	1021	65.59	1021	374
MED1	NM_004774.3	Endogenous	mRNA	Hs	TTTAACCAAAATAGACCCTGGAGTGAAACCATTAAGCTTGTGCGTCAAGTCATGGAGAAGAGGGTTGTGATGAGTTCTGGAGGGCATCAACATTTGGTCA	100	ENDOGENOUS	FALSE	111.5	87	136	31.07	136	87
MELK	NM_014791.2	Endogenous	mRNA	Hs	AGAGACAGCCAACAAAATATTCATGGTTCTTGAGTACTGCCCTGGAGGAGAGCTGTTTGACTATATAATTTCCCAGGATCGCCTGTCAGAAGAGGAGACC	100	ENDOGENOUS	FALSE	99	76	122	32.86	76	122
MEOX2	NM_005924.4	Endogenous	mRNA	Hs	CCATGGAAGATCTGACCATATGTCTTACCCCGAGCTCTCTACTTCTTCCTCATCTTGCATAATCGCGGGATACCCCAACGAAGAGGGCATGTTTGCCAGC	100	ENDOGENOUS	FALSE	100	14	186	121.62	186	14
MET	NM_000245.2	Endogenous	mRNA	Hs	CAGCGAAGTCCTCTTAACATCTATATCCACCTTCATTAAAGGAGACCTCACCATAGCTAATCTTGGGACATCAGAGGGTCGCTTCATGCAGGTTGTGGTT	100	ENDOGENOUS	FALSE	91.5	49	134	65.69	134	49
MFNG	NM_002405.3	Endogenous	mRNA	Hs	CCCTTGCGAACAGGACCAGATTTTGTTTGGAGCCTCAGCATGCCGGGGCCCAGATGATGGAGCATAACGGGTCCCAGCCAATTGTGATGATCCTTTTTGC	100	ENDOGENOUS	FALSE	89	61	117	44.49	117	61
MIA	NM_006533.1	Endogenous	mRNA	Hs	CCGGGGCCAAGTGGTGTATGTCTTCTCCAAGCTGAAGGGCCGTGGGCGGCTCTTCTGGGGAGGCAGCGTTCAGGGAGATTACTATGGAGATCTGGCTGCT	100	ENDOGENOUS	FALSE	29.5	13	46	79.1	46	13
MIS18A	NM_018944.2	Endogenous	mRNA	Hs	TGTCTTGAAAGCATTACAAATGAAGCTGTGGGAGGCCGAATCCAAATTGTCCTTTGCCACTTGTAAAAGCTGAACTCTAGTCTGTGTCCTCCATTCTGCC	100	ENDOGENOUS	FALSE	238	173	303	38.62	173	303
MKI67	NM_002417.2	Endogenous	mRNA	Hs	GCTTCCAGCAGCAAATCTCAGACAGAGGTTCCTAAGAGAGGAGGAGAAAGAGTGGCAACCTGCCTTCAAAAGAGAGTGTCTATCAGCCGAAGTCAACATG	100	ENDOGENOUS	FALSE	169.5	123	216	38.8	123	216
MLH1	NM_000249.2	Endogenous	mRNA	Hs	CAGGGACATGAGGTTCTCCGGGAGATGTTGCATAACCACTCCTTCGTGGGCTGTGTGAATCCTCAGTGGGCCTTGGCACAGCATCAAACCAAGTTATACC	100	ENDOGENOUS	FALSE	235.5	184	287	30.93	287	184
MLLT3	NM_004529.2	Endogenous	mRNA	Hs	GTGAGGAAAAAACCCACCGTGGAGGGCTTCACCCACGACTGGATGGTGTTCGTACGCGGTCCGGAGCACAGTAACATACAGCACTTTGTGGAGAAAGTCG	100	ENDOGENOUS	FALSE	122	47	197	86.94	197	47
MLPH	NM_024101.4	Endogenous	mRNA	Hs	GAGGAAGTCAAACCTCCCGATATTTCTCCCTCGAGTGGCTGGGAAACTTGGCAAGAGACCAGAGGACCCAAATGCAGACCCTTCAAGTGAGGCCAAGGCA	100	ENDOGENOUS	FALSE	1494.5	621	2368	82.66	2368	621
MME	NM_001354644.1	Endogenous	mRNA	Hs	AAGAAGAAACAGCGATGGACTCCACTGGAGATCAGCCTCTCGGTCCTTGTCCTGCTCCTCACCATCATAGCTGTGACAATGATCGCACTCTATGCAACCT	100	ENDOGENOUS	FALSE	112.5	72	153	50.91	153	72
MMP11	NM_005940.3	Endogenous	mRNA	Hs	AGCAGCCAAGGCCCTGATGTCCGCCTTCTACACCTTTCGCTACCCACTGAGTCTCAGCCCAGATGACTGCAGGGGCGTTCAACACCTATATGGCCAGCCC	100	ENDOGENOUS	FALSE	1336	338	2334	105.64	338	2334
MMP14	NM_004995.2	Endogenous	mRNA	Hs	GACAAGATTGATGCTGCTCTCTTCTGGATGCCCAATGGAAAGACCTACTTCTTCCGTGGAAACAAGTACTACCGTTTCAACGAAGAGCTCAGGGCAGTGG	100	ENDOGENOUS	FALSE	486	366	606	34.92	606	366
MMP3	NM_002422.3	Endogenous	mRNA	Hs	AAATGAGGTACGAGCTGGATACCCAAGAGGCATCCACACCCTAGGTTTCCCTCCAACCGTGAGGAAAATCGATGCAGCCATTTCTGATAAGGAAAAGAAC	100	ENDOGENOUS	FALSE	211	32	390	119.97	390	32
MMP7	NM_002423.3	Endogenous	mRNA	Hs	GTTAAACTCCCGCGTCATAGAAATAATGCAGAAGCCCAGATGTGGAGTGCCAGATGTTGCAGAATACTCACTATTTCCAAATAGCCCAAAATGGACTTCC	100	ENDOGENOUS	FALSE	213.5	66	361	97.7	361	66
MMP9	NM_004994.2	Endogenous	mRNA	Hs	TTCCAGTACCGAGAGAAAGCCTATTTCTGCCAGGACCGCTTCTACTGGCGCGTGAGTTCCCGGAGTGAGTTGAACCAGGTGGACCAAGTGGGCTACGTGA	100	ENDOGENOUS	FALSE	70	40	100	60.61	40	100
MMRN2	NM_024756.2	Endogenous	mRNA	Hs	GCCAAGGATGGGCTGGAGGTCATTCAGTTGGTCTGTCTCTTCCCTGGAAACCTTCTGCAAAGATGGTGTGGTGTACGTGGCTTCCCTGTAACCACATGGG	100	ENDOGENOUS	FALSE	249	104	394	82.35	394	104
MRE11	NM_001330347.1	Endogenous	mRNA	Hs	TGTGGAAGAAGACATTTTTCCTACCACTTCAAAGACAGATCAAAGGTGGTCCAGCACATCATCCAGCAAAATCATGTCCCAGAGTCAAGTATCGAAAGGG	100	ENDOGENOUS	FALSE	150.5	87	214	59.67	214	87
MS4A2	NM_000139.3	Endogenous	mRNA	Hs	GCAAATCTTGCTCTCCCACAGGAGCCTTCCAGTGTGCCTGCATTTGAAGTCTTGGAAATATCTCCCCAGGAAGTATCTTCAGGCAGACTATTGAAGTCGG	100	ENDOGENOUS	FALSE	31.5	2	61	132.44	61	2
MSR1	NM_002445.3	Endogenous	mRNA	Hs	ACCTCCTCGTGTTTGCAGTTCTCATCCCTCTCATTGGAATAGTGGCAGCTCAACTCCTGAAGTGGGAAACGAAGAATTGCTCAGTTAGTTCAACTAATGC	100	ENDOGENOUS	FALSE	244.5	211	278	19.38	211	278
MT1G	NM_005950.1	Endogenous	mRNA	Hs	TGCTCCTGCTGCCCTGTGGGCTGTGCCAAGTGTGCCCAAGGCTGCATCTGCAAAGGGGCATCGGAGAAGTGCAGCTGCTGCGCCTGATGTCGGGACAGCC	100	ENDOGENOUS	FALSE	237	227	247	5.97	247	227
MTOR	NM_004958.3	Endogenous	mRNA	Hs	TGACTACCTGCATTTACTGCTGCCTCCTATTGTTAAGTTGTTTGATGCCCCTGAAGCTCCACTGCCATCTCGAAAGGCAGCGCTAGAGACTGTGGACCGC	100	ENDOGENOUS	FALSE	220	126	314	60.43	314	126
MUC1	NM_002456.5	Endogenous	mRNA	Hs	CCAGAGCCCCTGCACCCTGTTTGGGCTGGTGAGCTGGGAGTTCAGGTGGGCTGCTCACAGCCTCCTTCAGAGGCCCCACCAATTTCTCGGACACTTCTCA	100	ENDOGENOUS	FALSE	8329	4150	12508	70.96	12508	4150
MUS81	NM_001350283.1	Endogenous	mRNA	Hs	CTGTCCCAACCCGCTCTTCGTTCGCTGGCTGACCGAGTGGCGGGACGAGGCGACCCGCAGCAGGCGCCGCACGCGCTTCGTATTTCAGAAGGCGCTGCGT	100	ENDOGENOUS	FALSE	324.5	179	470	63.41	470	179
MYBL2	NM_002466.2	Endogenous	mRNA	Hs	GCAACCGCTGGGCCGAGATCGCCAAGATGTTGCCAGGGAGGACAGACAATGCTGTGAAGAATCACTGGAACTCTACCATCAAAAGGAAGGTGGACACAGG	100	ENDOGENOUS	FALSE	69	43	95	53.29	43	95
MYC	NM_002467.3	Endogenous	mRNA	Hs	CACCGAGGAGAATGTCAAGAGGCGAACACACAACGTCTTGGAGCGCCAGAGGAGGAACGAGCTAAAACGGAGCTTTTTTGCCCTGCGTGACCAGATCCCG	100	ENDOGENOUS	FALSE	392	386	398	2.16	398	386
MYCN	NM_005378.4	Endogenous	mRNA	Hs	GGAAGAAATCGACGTGGTCACTGTGGAGAAGCGGCGTTCCTCCTCCAACACCAAGGCTGTCACCACATTCACCATCACTGTGCGTCCCAAGAACGCAGCC	100	ENDOGENOUS	FALSE	22.5	10	35	78.57	35	10
MYCT1	NM_025107.2	Endogenous	mRNA	Hs	ATAACACAACAAGTTTAGGGAGTCCATGGCCAGAAAACTTTTGGGAGGACCTTATCATGTCCTTCACTGTATCCATGGCAATCGGGCTGGTACTTGGAGG	100	ENDOGENOUS	FALSE	32	11	53	92.81	53	11
NASP	NM_172164.1	Endogenous	mRNA	Hs	TTTGGCTGTGAGCCAGGCCTAGGATGGTTCTTGTCCTATATCCACCTAGTCTTCACCTGGGGCTATAATTCTGTCCTGGAAAAAGAACTCTGAAAACCTG	100	ENDOGENOUS	FALSE	37.5	21	54	62.23	54	21
NAT1	NM_000662.4	Endogenous	mRNA	Hs	AGCACTTCCTCATAGACCTTGGATGTGGGAGGATTGCATTCAGTCTAGTTCCTGGTTGCCGGCTGAAATAACCTGAATTCAAGCCAGGAAGAAGCAGCAA	100	ENDOGENOUS	FALSE	359	21	697	133.15	697	21
NCAM1	NM_000615.6	Endogenous	mRNA	Hs	GAGGAAGACGATGAGAAGTACATCTTCAGCGACGATAGTTCCCAGCTGACCATCAAAAAGGTGGATAAGAACGACGAGGCTGAGTACATCTGCATTGCTG	100	ENDOGENOUS	FALSE	13.5	10	17	36.66	17	10
NCAPH2	NM_001185011.1	Endogenous	mRNA	Hs	ATGAACTTCATTGAGGCAGCGTTGTTGATCCAGGGCTCTGCCTGCGTCTACAGTAAGAAGGTGGAATACCTCTACTCACTCGTCTACCAGGCCCTTGATT	100	ENDOGENOUS	FALSE	158.5	103	214	49.52	214	103
NDC80	NM_006101.1	Endogenous	mRNA	Hs	AAAAGGTCATAAGCATGAAGCGCAGTTCAGTTTCCAGCGGTGGTGCTGGCCGCCTCTCCATGCAGGAGTTAAGATCCCAGGATGTAAATAAACAAGGCCT	100	ENDOGENOUS	FALSE	103.5	45	162	79.93	45	162
NDP	NM_000266.3	Endogenous	mRNA	Hs	CTTTTCTATGCTCTCCCTGCTGGTGATAATGGGAGATACAGACAGTAAAACGGACAGCTCATTCATAATGGACTCGGACCCTCGACGCTGCATGAGGCAC	100	ENDOGENOUS	FALSE	23.5	14	33	57.17	33	14
NEIL1	NM_024608.2	Endogenous	mRNA	Hs	TTAGCAGGAGGCTCTCCTTGCTTGCACTCACCCTTTCTTATTGTCTTGCCCTGCATCTGGGGGTCTGAATTTTTGGGAGCAGGCAATATCTGAAGGTGCA	100	ENDOGENOUS	FALSE	161	63	259	86.08	259	63
NEIL2	NM_145043.2	Endogenous	mRNA	Hs	GCCCGGTGGTGTGTAGAGAAAAGCTGCTTGTTTACTCCTTAAGTCAATGTATTGGTGACTGTTGATTTGTTGAACAATTCAGGAATCAAGGGCTGTGGAG	100	ENDOGENOUS	FALSE	44.5	16	73	90.57	73	16
NEIL3	NM_018248.2	Endogenous	mRNA	Hs	TGTTGACATATGCAAGCTACCGACTAGAAATACTATAATCAGTTGGACATCTAGCAGGGTGGATCATGTTATGGACTCCGTGGCTCGGAAGTCGGAAGAG	100	ENDOGENOUS	FALSE	19.5	18	21	10.88	18	21
NEO1	NM_002499.2	Endogenous	mRNA	Hs	TCAGAACATTGTGGTCAGAGGTTACGCCATTGGTTATGGCATTGGCAGCCCTCATGCCCAGACCATCAAAGTGGACTATAAACAGCGCTATTACACCATT	100	ENDOGENOUS	FALSE	397	164	630	83	630	164
NETO2	NM_001201477.1	Endogenous	mRNA	Hs	GAGCACTCAAATGAATGCAAGAGAAACTTCGTTGCAGTCTATGATGGAAGCAGTTCTATTGAAAACCTGAAGGCCAAGTTTTGCAGCACTGTGGCCAATG	100	ENDOGENOUS	FALSE	49.5	30	69	55.71	30	69
NFATC1	NM_172388.2	Endogenous	mRNA	Hs	CCACCAGCCACGAGGCCATCCTCTCCAACACCAAAGTCCTGGAGATCCCACTCCTGCCGGAGAACAGCATGCGAGCCGTCATTGACTGTGCCGGAATCCT	100	ENDOGENOUS	FALSE	163.5	48	279	99.9	279	48
NFKBIZ	NM_031419.2	Endogenous	mRNA	Hs	ATGTTGCTGCCAGCTTGCAGTATCGGTTGACACAATTAGATGCTGTCCGCCTGTTGATGAGGAAGGGAGCAGACCCAAGTACTCGGAACTTGGAGAACGA	100	ENDOGENOUS	FALSE	767.5	159	1376	112.12	1376	159
NGFR	NM_002507.3	Endogenous	mRNA	Hs	GCGGGCTCGGGCCTCGTGTTCTCCTGCCAGGACAAGCAGAACACCGTGTGCGAGGAGTGCCCCGACGGCACGTATTCCGACGAGGCCAACCACGTGGACC	100	ENDOGENOUS	FALSE	78.5	7	150	128.81	150	7
NKG7	NM_005601.3	Endogenous	mRNA	Hs	TGTGGCGGTCCCCGTCCTGGCTATGAAACCTTGTGAGCAGAAGGCAAGAGCGGCAAGATGAGTTTTGAGCGTTGTATTCCAAAGGCCTCATCTGGAGCCT	100	ENDOGENOUS	FALSE	200.5	109	292	64.54	292	109
NOD2	NM_022162.1	Endogenous	mRNA	Hs	GGGCCAGAATTTCAAACGGCCTCACTAGGCTTCTGGTTGATGCCTGTGAACTGAACTCTGACAACAGACTTCTGAAATAGACCCACAAGAGGCAGTTCCA	100	ENDOGENOUS	FALSE	51	48	54	8.32	54	48
NOTCH1	NM_017617.3	Endogenous	mRNA	Hs	CGGCATCAACTCGTTCACCTGCCTGTGTCCACCCGGCTTCACGGGCAGCTACTGCCAGCACGATGTCAATGAGTGCGACTCACAGCCCTGCCTGCATGGC	100	ENDOGENOUS	FALSE	208	138	278	47.59	278	138
NOTCH2	NM_024408.3	Endogenous	mRNA	Hs	AAGAGTCACCAAATTTTGAGAGTTATACTTGCTTGTGTGCTCCTGGCTGGCAAGGTCAGCGGTGTACCATTGACATTGACGAGTGTATCTCCAAGCCCTG	100	ENDOGENOUS	FALSE	1143.5	471	1816	83.17	1816	471
NOTCH3	NM_000435.2	Endogenous	mRNA	Hs	CTTTGGAGTCTGCCGTGATGGCATCAACCGCTACGACTGTGTCTGCCAACCTGGCTTCACAGGGCCCCTTTGTAACGTGGAGATCAATGAGTGTGCTTCC	100	ENDOGENOUS	FALSE	821.5	513	1130	53.11	1130	513
NPEPPS	NM_006310.3	Endogenous	mRNA	Hs	CAAGGAGCCTATAAAGCCAAGGGTGGTGTCCATTTCTGGGAATGGTTAAACACAAAAGGCTGATAGCTGGTATCACATAGTTGGAGTCAGTGCATAATTC	100	ENDOGENOUS	FALSE	471	369	573	30.63	369	573
NPR1	NM_000906.3	Endogenous	mRNA	Hs	ACCATGCCGCGCAAAGGCCGAGTTATCTACATCTGCAGCTCCCCTGATGCCTTCAGAACCCTCATGCTCCTGGCCCTGGAAGCTGGCTTGTGTGGGGAGG	100	ENDOGENOUS	FALSE	53.5	14	93	104.41	93	14
NR4A1	NM_002135.4	Endogenous	mRNA	Hs	GGGAGAGAGCTATTCCATGCCTACGGCCTTCCCAGGTTTGGCACCCACTTCTCCACACCTTGAGGGCTCGGGGATACTGGATACACCCGTGACCTCAACC	100	ENDOGENOUS	FALSE	280.5	178	383	51.68	383	178
NR4A3	NM_173198.1	Endogenous	mRNA	Hs	GTCGTCTGCCTTCCAAACCAAAGAGCCCATTACAACAGGAACCTTCTCAGCCCTCTCCACCTTCTCCTCCAATCTGCATGATGAATGCCCTTGTCCGAGC	100	ENDOGENOUS	FALSE	35	32	38	12.12	38	32
NRCAM	NM_001037132.2	Endogenous	mRNA	Hs	AGGAATTAAGAGGAAATGTGCTTTCACTGGAGTGCATTGCAGAAGGACTGCCTACCCCAATTATTTACTGGGCAAAGGAAGATGGAATGCTACCCAAAAA	100	ENDOGENOUS	FALSE	13.5	10	17	36.66	17	10
NRXN1	NM_138735.2	Endogenous	mRNA	Hs	AAGTCAGTCCAATTGCCAGAGAAGACTGTCCTTTTGAGTGACTCAACCTGCAAACCTTTAAGAGTTTGCCGCCTGGTGCAACTGGAGCAGTGGTTGGAAC	100	ENDOGENOUS	FALSE	15	10	20	47.14	20	10
NRXN3	NM_004796.4	Endogenous	mRNA	Hs	TGGAGAAGTCCCATCAATTTTGGGAACAACACAGACGACCTCCATGCCACCAGAAATGTCTACTACTGTCATGGAAACCACTACTACAATGGCGACTACC	100	ENDOGENOUS	FALSE	53	14	92	104.06	92	14
NSD1	NM_022455.4	Endogenous	mRNA	Hs	ACCTGCCTGGGAAAACAGCTTCTGAGCCATTTTGGGGAGCAGTTCTTCATCTGAATGGATGGACATCTGGGCTTCCTTCAAGGGCCATTGAATGGGAACT	100	ENDOGENOUS	FALSE	279	215	343	32.44	343	215
NSD3	NM_017778.2	Endogenous	mRNA	Hs	CTCATCAAGATCTGAAGAGCGCAAGTCACACAAAATCCCCAAATTAGAACCAGAGGAACAAAATAGACCAAATGAGAGGGTTGACACTGTATCAGAAAAA	100	ENDOGENOUS	FALSE	405.5	218	593	65.39	593	218
NTRK2	NM_001018065.2	Endogenous	mRNA	Hs	TGGGCAATCCATTTACATGCTCCTGTGACATTATGTGGATCAAGACTCTCCAAGAGGCTAAATCCAGTCCAGACACTCAGGATTTGTACTGCCTGAATGA	100	ENDOGENOUS	FALSE	148.5	21	276	121.42	276	21
NUDT1	NM_198953.1	Endogenous	mRNA	Hs	ATCAGATCCCCTTCAAGGACATGTGGCCCGACGACAGCTACTGGTTTCCACTCCTGCTTCAGAAGAAGAAATTCCACGGGTACTTCAAGTTCCAGGGTCA	100	ENDOGENOUS	FALSE	107	98	116	11.9	116	98
NUF2	NM_145697.1	Endogenous	mRNA	Hs	GCCTGGCGGTGTTTTCGTCGTGCTCAGCGGTGGGAGGAGGCGGAAGAAACCAGAGCCTGGGAGATTAACAGGAAACTTCCAAGATGGAAACTTTGTCTTT	100	ENDOGENOUS	FALSE	35	15	55	80.81	15	55
NUMBL	NM_004756.3	Endogenous	mRNA	Hs	GAAAAGGTCTCCTTTTGTGCTCCTGACCGCAACCTGGACAAGGCTTTCTCCTATATCTGTCGTGACGGGACTACCCGCCGCTGGATCTGCCACTGTTTTC	100	ENDOGENOUS	FALSE	163.5	131	196	28.11	196	131
NUPR1	NM_012385.2	Endogenous	mRNA	Hs	CTAGGACTTATTCCCGCTGACTGAGTCTCTGAGGGGCTACCAGGAAAGCGCCTCCAACCCTAGCAAAAGTGCAAGATGGGGAGTGAGAGGCTGGGAATGG	100	ENDOGENOUS	FALSE	980.5	655	1306	46.95	1306	655
OAS3	NM_006187.3	Endogenous	mRNA	Hs	GGGGACCTTGACAAGTTCATCAGTGAATTTCTCCAGCCCAACCGCCAGTTCCTGGCCCAGGTGAACAAGGCCGTTGATACCATCTGTTCATTTTTGAAGG	100	ENDOGENOUS	FALSE	482.5	478	487	1.32	478	487
OCLN	NM_001205254.1	Endogenous	mRNA	Hs	AAGAAGCATGGATACATAACTAGGGTTTTGTGTATGACTACAACGAAATGCAGAATGGTGTCTCCAAAAGGTTTCCAATTGCTGCCACAAGAACTGCTTG	100	ENDOGENOUS	FALSE	201.5	165	238	25.62	238	165
OGN	NM_014057.3	Endogenous	mRNA	Hs	TCTGCAAGGCTAATGACACCAGTTACATCCGGGACCGCATTGAAGAGATACGCCTGGAGGGCAATCCAATCGTCCTGGGAAAGCATCCAAACAGTTTTAT	100	ENDOGENOUS	FALSE	555.5	31	1080	133.53	1080	31
OLFML2B	NM_015441.1	Endogenous	mRNA	Hs	TTGACCAGTAACCACCTTCCTTCAAGCCTTCAGCCCCTCCAGCTCCAAGTCTCAGATCTCGACCATTGAAAAGGTTTCTTCATCTGGGTCTTGCAGGAGG	100	ENDOGENOUS	FALSE	178	154	202	19.07	202	154
ORC6	NM_014321.2	Endogenous	mRNA	Hs	GACTGTGTAAACAACTAGAGAAGATTGGACAGCAGGTCGACAGAGAACCTGGAGATGTAGCTACTCCACCACGGAAGAGAAAGAAGATAGTGGTTGAAGC	100	ENDOGENOUS	FALSE	34	26	42	33.28	26	42
PALB2	NM_024675.3	Endogenous	mRNA	Hs	GTTCCTGGAAGGTGACGTGAAAGATCACTGTGCAGCAGCAATCTTGACTTCTGGAACAATTGCCATTTGGGACTTACTTCTCGGTCAGTGTACTGCCCTC	100	ENDOGENOUS	FALSE	56	40	72	40.41	72	40
PALMD	NM_017734.4	Endogenous	mRNA	Hs	CCCAGCACACCCTCATTACATGTGTCTGTCTGGCCTGATCTGTGCATCTGCTCGGAGACGCTCCTGACAAGTCGGGAATTTCTCTATTTCTCCACTGGTG	100	ENDOGENOUS	FALSE	112	31	193	102.28	193	31
PARP1	NM_001618.3	Endogenous	mRNA	Hs	TGATTGACCGCTGGTACCATCCAGGCTGCTTTGTCAAGAACAGGGAGGAGCTGGGTTTCCGGCCCGAGTACAGTGCGAGTCAGCTCAAGGGCTTCAGCCT	100	ENDOGENOUS	FALSE	1435	1350	1520	8.38	1520	1350
PARP2	NM_001042618.1	Endogenous	mRNA	Hs	ATGAGTTCAAAGTGATTTCCCAGTACCTACAATCTACCCATGCTCCCACACACAGCGACTATACCATGACCTTGCTGGATTTGTTTGAAGTGGAGAAGGA	100	ENDOGENOUS	FALSE	89	75	103	22.25	103	75
PARP4	NM_006437.3	Endogenous	mRNA	Hs	AATGTGAGGCCCTTGTTGCATGGTTCTCCTGTACAAAACATCGTGGGAATCTTGTGTCGAGGGTTGCTTTTACCCAAAGTAGTGGAAGATCGTGGTGTGC	100	ENDOGENOUS	FALSE	170.5	94	247	63.45	247	94
PAX5	NM_016734.2	Endogenous	mRNA	Hs	TAATTCCTTGCATAGTCTCTCTTGTCAAGTCAGAACAGCCAGGTAGAGCCCTTGTCCAAACCTGGGCTGAATGACAGTGATGAGAGGGGGCTTGGCCTTC	100	ENDOGENOUS	FALSE	16	14	18	17.68	18	14
PAX8	NM_013953.3	Endogenous	mRNA	Hs	CGGCACACTCCCTGTGTGGTTAATTTAATGAACCATGAAAGACAGGATGACCTTGGACAAGGCCAAACTGTCCTCCAAGACTCCTTAATGAGGGGCAGGA	100	ENDOGENOUS	FALSE	13.5	13	14	5.24	14	13
PBX3	NM_006195.5	Endogenous	mRNA	Hs	CTAATCCATGCAAAAAAAAAAAAAAAAGCAGCGACTAATTGTGATGCATTCAGATTTCAGTATTCAGTACTGTATATTTCACCCTGTGTAATGGGGCCCC	100	ENDOGENOUS	FALSE	48	48	48	0	48	48
PCK1	NM_002591.3	Endogenous	mRNA	Hs	AGCAAGAGAGGGCAAGTGTTCCCAAATTGACGCCACCATAATAATCATCACCACACCGTGAGCAGATCTGAAAGGCACACTTTGATTTTTTTAAGGATAA	100	ENDOGENOUS	FALSE	29.5	13	46	79.1	46	13
PCNA	NM_182649.1	Endogenous	mRNA	Hs	CGCCTGGTCCAGGGCTCCATCCTCAAGAAGGTGTTGGAGGCACTCAAGGACCTCATCAACGAGGCCTGCTGGGATATTAGCTCCAGCGGTGTAAACCTGC	100	ENDOGENOUS	FALSE	266.5	219	314	25.21	314	219
PDCD1	NM_005018.1	Endogenous	mRNA	Hs	CTTCTTCCCAGCCCTGCTCGTGGTGACCGAAGGGGACAACGCCACCTTCACCTGCAGCTTCTCCAACACATCGGAGAGCTTCGTGCTAAACTGGTACCGC	100	ENDOGENOUS	FALSE	35.5	20	51	61.75	51	20
PDCD1LG2	NM_025239.3	Endogenous	mRNA	Hs	TGTGGAGCTGTGGCAAGTCCTCATATCAAATACAGAACATGATCTTCCTCCTGCTAATGTTGAGCCTGGAATTGCAGCTTCACCAGATAGCAGCTTTATT	100	ENDOGENOUS	FALSE	39	12	66	97.91	66	12
PDE9A	NM_001001567.1	Endogenous	mRNA	Hs	ATCCCACCTGATGGGTTCAAGCAGATCCGACAGGGAATGATCACATTAATCTTGGCCACTGACATGGCAAGACATGCAGAAATTATGGATTCTTTCAAAG	100	ENDOGENOUS	FALSE	40.5	22	59	64.6	59	22
PDGFB	NM_002608.2	Endogenous	mRNA	Hs	AAAAAGAAGGACTGAACTCCATCGCCATCTTCTTCCCTTAACTCCAAGAACTTGGGATAAGAGTGTGAGAGAGACTGATGGGGTCGCTCTTTGGGGGAAA	100	ENDOGENOUS	FALSE	71.5	63	80	16.81	80	63
PDGFRA	NM_006206.4	Endogenous	mRNA	Hs	AACAATGAGGTGGTTGACCTTCAATGGACTTACCCTGGAGAAGTGAAAGGCAAAGGCATCACAATGCTGGAAGAAATCAAAGTCCCATCCATCAAATTGG	100	ENDOGENOUS	FALSE	519.5	223	816	80.71	816	223
PDGFRB	NM_002609.3	Endogenous	mRNA	Hs	AAGGACACCATGCGGCTTCCGGGTGCGATGCCAGCTCTGGCCCTCAAAGGCGAGCTGCTGTTGCTGTCTCTCCTGTTACTTCTGGAACCACAGATCTCTC	100	ENDOGENOUS	FALSE	1508	460	2556	98.28	2556	460
PDK4	NM_002612.3	Endogenous	mRNA	Hs	ATTCTTATATTTAGTGACTCACAGACAGGAAACCCAAGCCACATTGGAAGCATTGATCCTAACTGTGATGTGGTAGCAGTGGTCCAAGATGCCTTTGAGT	100	ENDOGENOUS	FALSE	482.5	368	597	33.56	597	368
PECAM1	NM_000442.4	Endogenous	mRNA	Hs	CTGTATTTCAAGACCTCTGTGCACTTATTTATGAACCTGCCCTGCTCCCACAGAACACAGCAATTCCTCAGGCTAAGCTGCCGGTTCTTAAATCCATCCT	100	ENDOGENOUS	FALSE	437	220	654	70.23	654	220
PFDN2	NM_012394.3	Endogenous	mRNA	Hs	CACAGCCTAGTGATCGATACACTGAAGGAGGTAGATGAAACTCGTAAGTGCTACCGCATGGTTGGAGGAGTGCTGGTGGAGCGAACTGTCAAAGAGGTGC	100	ENDOGENOUS	FALSE	334.5	221	448	47.99	448	221
PGK1	NM_000291.3	Endogenous	mRNA	Hs	ATTGTCAAAGACCTAATGTCCAAAGCTGAGAAGAATGGTGTGAAGATTACCTTGCCTGTTGACTTTGTCACTGCTGACAAGTTTGATGAGAATGCCAAGA	100	ENDOGENOUS	FALSE	1174	965	1383	25.18	1383	965
PGR	NM_000926.2	Endogenous	mRNA	Hs	GGGATGAAGCATCAGGCTGTCATTATGGTGTCCTTACCTGTGGGAGCTGTAAGGTCTTCTTTAAGAGGGCAATGGAAGGGCAGCACAACTACTTATGTGC	100	ENDOGENOUS	FALSE	57	43	71	34.74	71	43
PHGDH	NM_006623.2	Endogenous	mRNA	Hs	GCGACGGCTTCGATGAAGGACGGCAAATGGGAGCGGAAGAAGTTCATGGGAACAGAGCTGAATGGAAAGACCCTGGGAATTCTTGGCCTGGGCAGGATTG	100	ENDOGENOUS	FALSE	120.5	23	218	114.43	218	23
PIK3CA	NM_006218.2	Endogenous	mRNA	Hs	ATCATGGTGGCTGGACAACAAAAATGGATTGGATCTTCCACACAATTAAACAGCATGCATTGAACTGAAAAGATAACTGAGAAAATGAAAGCTCACTCTG	100	ENDOGENOUS	FALSE	89	36	142	84.22	142	36
PIK3CD	NM_001350234.1	Endogenous	mRNA	Hs	CAGCCTCCTCATCGGCAAAGGCCTCCACGAGTTTGACTCCTTGTGCGACCCAGAAGTGAACGACTTTCGCGCCAAGATGTGCCAATTCTGCGAGGAGGCG	100	ENDOGENOUS	FALSE	112.5	44	181	86.11	181	44
PIK3CG	NM_001282426.1	Endogenous	mRNA	Hs	AACCAGCTTCGCAAGCAATTGGAGGCGATCATAGCCACTGATCCACTTAACCCTCTCACAGCAGAGGACAAAGAATTGCTCTGGCATTTTAGATACGAAA	100	ENDOGENOUS	FALSE	56.5	35	78	53.82	78	35
PIK3R1	NM_001242466.1	Endogenous	mRNA	Hs	TGGTTGACTCAAAAAGGTGTTCGGCAAAAGAAGTTGAACGAGTGGTTGGGCAATGAAAACACTGAAGACCAATATTCACTGGTGGAAGATGATGAAGATT	100	ENDOGENOUS	FALSE	385	102	668	103.95	668	102
PIK3R2	NM_005027.3	Endogenous	mRNA	Hs	TGGCCCTTGTAAGGGTCATGGAATAATTTGAAGCGAGGCATGAGCGGCCCCTGTGGTCGCCTGTGACTGCTGGAGATAGAGGTCCCAGCACCCCAAGCCA	100	ENDOGENOUS	FALSE	343	230	456	46.59	230	456
PIK3R3	NM_001114172.1	Endogenous	mRNA	Hs	TGGTAAAAGAAGATAATATTGATGCAGTAGGTAAAAAACTGCAAGAATACCACTCTCAGTATCAGGAGAAGAGTAAAGAGTATGATAGGCTGTATGAAGA	100	ENDOGENOUS	FALSE	163	122	204	35.57	204	122
PIK3R5	NM_014308.3	Endogenous	mRNA	Hs	AATTTCTCTCAAGTTTCCTGAGTCTCCAGAAAAACAGCACTAACGCTGGACCTGTCTACTCTCAGAACCCGGCACAGATTCTCTCTTGATCTCCTTTTGG	100	ENDOGENOUS	FALSE	87	85	89	3.25	85	89
PIM1	NM_002648.2	Endogenous	mRNA	Hs	CTTCATCATGAGTTCTGCTGAATGCCGCGATGGGTCAGGTAGGGGGGAAACAGGTTGGGATGGGATAGGACTAGCACCATTTTAAGTCCCTGTCACCTCT	100	ENDOGENOUS	FALSE	224.5	155	294	43.78	294	155
PIP	NM_002652.2	Endogenous	mRNA	Hs	TGCCTATGTGACGACAATCCAAAAACCTTCTACTGGGACTTTTACACCAACAGAACTGTGCAAATTGCAGCCGTCGTTGATGTTATTCGGGAATTAGGCA	100	ENDOGENOUS	FALSE	2697.5	17	5378	140.53	5378	17
PKMYT1	NM_001258450.1	Endogenous	mRNA	Hs	GCTCAGCCGCCTGGGCCATGGCTCCTACGGAGAGGTCTTCAAGGTGCGCTCCAAGGAGGACGGCCGGCTCTATGCGGTAAAGCGTTCCATGTCACCATTC	100	ENDOGENOUS	FALSE	70.5	34	107	73.22	34	107
PLA1A	NM_015900.2	Endogenous	mRNA	Hs	CAACCGAGTTTGGAAAAAAGACCGGACTACCATTATTGGGAAGTTCTGCACTGCCCTTTTGCCTGTCAATGACAGAGAAAAGATGGTCTGCTTACCTGAA	100	ENDOGENOUS	FALSE	27	15	39	62.85	39	15
PLA2G2A	NM_000300.2	Endogenous	mRNA	Hs	TTCCCTGGAAACCTTCCACCCAGTGCTGAATTTCCCTCTCTCATACCCTCCCTCCCTACCCTAACCAAGTTCCTTGGCCATGCAGAAAGCATCCCTCACC	100	ENDOGENOUS	FALSE	56	38	74	45.46	74	38
PLA2G3	NM_015715.3	Endogenous	mRNA	Hs	CCTGCTGTTCTGGGTAACCTTGAGCTATGTATGACACAACTCTTCTATGCCTGGATGTGGTGTTCAGGAAGCTCATTCTGATGCCCTGGGCTTTGGCCTT	100	ENDOGENOUS	FALSE	9.5	9	10	7.44	9	10
PLA2G4A	NM_024420.2	Endogenous	mRNA	Hs	AACTGGATGCAGCTGTAGCAGATCCTGATGAATTTGAGCGAATATATGAGCCTCTGGATGTCAAAAGTAAAAAGATTCATGTAGTGGACAGTGGGCTCAC	100	ENDOGENOUS	FALSE	34.5	19	50	63.54	50	19
PLA2G4F	NM_213600.2	Endogenous	mRNA	Hs	CCTATGTTGCTGACTCCATCATCCTAACCCTCCTTCTGCCTTCTGGTCTCCTCGTGCCTCCTCCCAGATCACCCTTCTCTTCCCAGCGCCCTAAAGCCTG	100	ENDOGENOUS	FALSE	63.5	53	74	23.38	53	74
PLAT	NM_000931.2	Endogenous	mRNA	Hs	CAAGGTTACCAACTACCTAGACTGGATTCGTGACAACATGCGACCGTGACCAGGAACACCCGACTCCTCAAAAGCAAATGAGATCCCGCCTCTTCTTCTT	100	ENDOGENOUS	FALSE	356	335	377	8.34	377	335
PLCB1	NM_015192.3	Endogenous	mRNA	Hs	CTGGCTATGCAAATAAATATGGGGATGTATGAATACAACGGGAAGAGTGGCTACAGATTGAAGCCAGAGTTCATGAGGAGGCCTGACAAGCATTTTGATC	100	ENDOGENOUS	FALSE	155.5	83	228	65.94	228	83
PLCB4	NM_000933.3	Endogenous	mRNA	Hs	GCGATGCAATTGAATCAGGGAAAATTTGAGTATAATGGATCGTGCGGGTACCTTCTCAAACCAGATTTCATGAGGCGGCCTGATCGAACATTTGACCCCT	100	ENDOGENOUS	FALSE	126.5	78	175	54.22	175	78
PLCE1	NM_001165979.2	Endogenous	mRNA	Hs	CCATGGAAGGATAAGCGTTGGTCCATGCTTAAAGCAATGTGTCCGAGACACTGTATGTGAGTATCGCGCCACCCTCCAAAGGACTTCAATATCGCAGTAC	100	ENDOGENOUS	FALSE	44.5	14	75	96.93	75	14
PLD1	NM_002662.4	Endogenous	mRNA	Hs	ACACTCAAGGATTTAAGGAGCCTAATATACAGACGTATCTCTCCGGCTGTCCAATAAAAGCACAAGTTCTGGAAGTGGAACGCTTCACATCTACAACAAG	100	ENDOGENOUS	FALSE	108	44	172	83.81	172	44
PMS2	NM_000535.6	Endogenous	mRNA	Hs	TCAGGTTTCATTTCACAATGCACGCATGGAGTTGGAAGGAGTTCAACAGACAGACAGTTTTTCTTTATCAACCGGCGGCCTTGTGACCCAGCAAAGGTCT	100	ENDOGENOUS	FALSE	159.5	98	221	54.53	221	98
POLD1	NM_001256849.1	Endogenous	mRNA	Hs	TCCAACATCCGGGACTCTTCATTCCAGTCCAAGCAGACGGGCCGGCGGGACACCAAGGTTGTCAGCATGGTGGGCCGCGTGCAGATGGACATGCTGCAGG	100	ENDOGENOUS	FALSE	117.5	100	135	21.06	135	100
POLQ	NM_199420.3	Endogenous	mRNA	Hs	AGATGAAAGGGCTGAAAAATCAAAATTAACTGGGACCAGGCAAAATCATTCATTCATATGGTCAGGGGCATCATTTGATCTAAGTCCAGGACTGCAAAGG	100	ENDOGENOUS	FALSE	35.5	26	45	37.85	26	45
POPDC3	NM_022361.4	Endogenous	mRNA	Hs	TCCTGAGTGGGATTCACTGAGACCCACAGAGGAAGGCATTTTTCAGGTAACCCTCACTGCAGAAACTGATTGTCGATATGTGTCTTGGAGGAGAAAGAAA	100	ENDOGENOUS	FALSE	5	3	7	56.57	7	3
PPARG	NM_005037.5	Endogenous	mRNA	Hs	TATTCTGAGAAGACTCAGCTCTACAATAAGCCTCATGAAGAGCCTTCCAACTCCCTCATGGCAATTGAATGTCGTGTCTGTGGAGATAAAGCTTCTGGAT	100	ENDOGENOUS	FALSE	90	44	136	72.28	136	44
PPARGC1A	NM_013261.3	Endogenous	mRNA	Hs	CCAAAGGATGCGCTCTCGTTCAAGGTCCTTTTCTCGACACAGGTCGTGTTCCCGATCACCATATTCCAGGTCAAGATCAAGGTCTCCAGGCAGTAGATCC	100	ENDOGENOUS	FALSE	19	9	29	74.43	29	9
PPP2CB	NM_001009552.1	Endogenous	mRNA	Hs	CACGTGGTGCTGGCTACACATTTGGACAAGACATTTCTGAAACCTTTAACCATGCCAATGGTCTCACACTGGTTTCTCGTGCCCACCAGCTTGTAATGGA	100	ENDOGENOUS	FALSE	228.5	90	367	85.72	367	90
PPP2R1A	NM_014225.3	Endogenous	mRNA	Hs	AACTTAACTCCTTGTGCATGGCCTGGCTTGTGGATCATGTATATGCCATCCGCGAGGCAGCCACCAGCAACCTGAAGAAGCTAGTGGAAAAGTTTGGGAA	100	ENDOGENOUS	FALSE	765	477	1053	53.24	1053	477
PPP2R2C	NM_001206995.1	Endogenous	mRNA	Hs	GCTCACCCGGGACTACCTTACAGTCAAGGTCTGGGACCTGAACATGGAGGCAAGACCCATAGAGACCTACCAGGTCCATGACTACCTTCGGAGCAAGCTC	100	ENDOGENOUS	FALSE	146	103	189	41.65	103	189
PRC1	NM_199413.1	Endogenous	mRNA	Hs	ACAGAAAGTCTGCTCCAGCTCCACGATGCTGAGATTGTGCGGTTAAAAAACTACTATGAAGTTCACAAGGAACTCTTTGAAGGTGTCCAGAAGTGGGAAG	100	ENDOGENOUS	FALSE	17.5	17	18	4.04	17	18
PREP	NM_002726.3	Endogenous	mRNA	Hs	GCTGGAGCCAAGAGTTTTCCGAGAGGTGACCGTAAAAGGAATTGATGCTTCTGATTACCAGACAGTCCAGATTTTCTACCCTAGCAAGGATGGTACGAAG	100	ENDOGENOUS	FALSE	130	109	151	22.84	151	109
PRF1	NM_001083116.1	Endogenous	mRNA	Hs	TGCAGCCCAGAAGACCCACCAGGACCAGTACAGCTTCAGCACTGACACGGTGGAGTGCCGCTTCTACAGTTTCCATGTGGTACACACTCCCCCGCTGCAC	100	ENDOGENOUS	FALSE	32.5	22	43	45.69	43	22
PRKAA2	NM_006252.3	Endogenous	mRNA	Hs	GAAGATTTCAGGAGATGCAGTCCAGCACAATTAGAGCTGGAACATTGTTACAGCAGGCTTTTTGTTGCTCATGGGCAGATAGAGGGAAAGAATCAGTTGT	100	ENDOGENOUS	FALSE	51	7	95	122.01	95	7
PRKACA	NM_002730.3	Endogenous	mRNA	Hs	GCCAAAGAAGATTTTCTTAAAAAATGGGAAAGTCCCGCTCAGAACACAGCCCACTTGGATCAGTTTGAACGAATCAAGACCCTCGGCACGGGCTCCTTCG	100	ENDOGENOUS	FALSE	898.5	729	1068	26.68	1068	729
PRKACB	NM_182948.2	Endogenous	mRNA	Hs	GAGTTAAAGGCAGAACTTGGACATTATGTGGAACTCCAGAGTATTTGGCTCCAGAAATAATTCTCAGCAAGGGCTACAATAAGGCAGTGGATTGGTGGGC	100	ENDOGENOUS	FALSE	165.5	54	277	95.28	277	54
PRKCA	NM_002737.2	Endogenous	mRNA	Hs	CTTTCCTTTGGAGTTTCGGAGCTGATGAAGATGCCGGCCAGTGGATGGTACAAGTTGCTTAACCAAGAAGAAGGTGAGTACTACAACGTACCCATTCCGG	100	ENDOGENOUS	FALSE	29	12	46	82.9	46	12
PRKCB	NM_212535.2	Endogenous	mRNA	Hs	TACGCTGCAGAAATTGCCATCGGTCTGTTCTTCTTACAGAGTAAGGGCATCATTTACCGTGACCTAAAACTTGACAACGTGATGCTCGATTCTGAGGGAC	100	ENDOGENOUS	FALSE	30.5	18	43	57.96	43	18
PRKDC	NM_006904.6	Endogenous	mRNA	Hs	GCAAGTTAGTGAAACAGCTGTCTCCGTAAATGGAGGAAATGTGGGGAAGCCTTGGAATGCCCTTCTGGTTCTGGCACATTGGAAAGCACACTCAGAAGGC	100	ENDOGENOUS	FALSE	837.5	627	1048	35.55	627	1048
PRKX	NM_005044.4	Endogenous	mRNA	Hs	CCCGCGCTCTGCCCCAGCCCTGAGGCGCTGTCGCCGGAGCCGCCTGTGTACAGCCTGCAGGACTTTGACACGCTGGCCACCGTGGGCACTGGGACGTTCG	100	ENDOGENOUS	FALSE	13.5	11	16	26.19	16	11
PRLR	NM_000949.5	Endogenous	mRNA	Hs	ACCCTACCTGTGGATTAAATGGTCTCCACCTACCCTGATTGACTTAAAAACTGGTTGGTTCACGCTCCTGTATGAAATTCGATTAAAACCCGAGAAAGCA	100	ENDOGENOUS	FALSE	332.5	54	611	118.45	611	54
PROM1	NM_001145847.1	Endogenous	mRNA	Hs	AGATGCTCCTAAGGCTTGGAATTATGAATTGCCTGCAACAAATTATGAGACCCAAGACTCCCATAAAGCTGGACCCATTGGCATTCTCTTTGAACTAGTG	100	ENDOGENOUS	FALSE	96	15	177	119.32	177	15
PSAT1	NM_021154.4	Endogenous	mRNA	Hs	AAGGTGCAGGCTGGAAACAGCTCCTTGTACAACACGCCTCCATGTTTCAGCATCTACGTCATGGGCTTGGTTCTGGAGTGGATTAAAAACAATGGAGGTG	100	ENDOGENOUS	FALSE	28.5	20	37	42.18	37	20
PSMB10	NM_002801.3	Endogenous	mRNA	Hs	CCATCGCGGGCCTGGTGTTCCAAGACGGGGTCATTCTGGGCGCCGATACGCGAGCCACTAACGATTCGGTCGTGGCGGACAAGAGCTGCGAGAAGATCCA	100	ENDOGENOUS	FALSE	239.5	201	278	22.73	278	201
PSMB7	NM_002799.2	Endogenous	mRNA	Hs	GTTACATTGGTGCAGCCCTAGTTTTAGGGGGAGTAGATGTTACTGGACCTCACCTCTACAGCATCTATCCTCATGGATCAACTGATAAGTTGCCTTATGT	100	ENDOGENOUS	FALSE	553.5	321	786	59.4	786	321
PSMB9	NM_002800.4	Endogenous	mRNA	Hs	AATATCGAGAGGACTTGTCTGCACATCTCATGGTAGCTGGCTGGGACCAACGTGAAGGAGGTCAGGTATATGGAACCCTGGGAGGAATGCTGACTCGACA	100	ENDOGENOUS	FALSE	144	98	190	45.18	190	98
PTCH1	NM_000264.3	Endogenous	mRNA	Hs	GGCCCTGCCCACCAAGTGATCGTGGAAGCCACAGAAAACCCCGTCTTCGCCCACTCCACTGTGGTCCATCCCGAATCCAGGCATCACCCACCCTCGAACC	100	ENDOGENOUS	FALSE	48	14	82	100.17	82	14
PTEN	NM_000314.6	Endogenous	mRNA	Hs	GGAAACAAGAATATTCAGTCCAAACTGTTGTAAGGACAGTACCTGAAAACCAGGAAACAGGATAATGGAAAAAGTCTTTTAAAGATGAAATGTTGGAGCC	100	ENDOGENOUS	FALSE	120	81	159	45.96	159	81
PTGDS	NM_000954.5	Endogenous	mRNA	Hs	GCCCAGGTCTCCGTGCAGCCCAACTTCCAGCAGGACAAGTTCCTGGGGCGCTGGTTCAGCGCGGGCCTCGCCTCCAACTCGAGCTGGCTCCGGGAGAAGA	100	ENDOGENOUS	FALSE	376.5	47	706	123.77	706	47
PTGER3	NM_000957.2	Endogenous	mRNA	Hs	CGCATAACTGGGGCAACCTTTTCTTCGCCTCTGCCTTTGCCTTCCTGGGGCTCTTGGCGCTGACAGTCACCTTTTCCTGCAACCTGGCCACCATTAAGGC	100	ENDOGENOUS	FALSE	149.5	72	227	73.31	227	72
PTGS2	NM_000963.1	Endogenous	mRNA	Hs	GCTACAAAAGCTGGGAAGCCTTCTCTAACCTCTCCTATTATACTAGAGCCCTTCCTCCTGTGCCTGATGATTGCCCGACTCCCTTGGGTGTCAAAGGTAA	100	ENDOGENOUS	FALSE	18.5	7	30	87.91	30	7
PTTG1	NM_004219.2	Endogenous	mRNA	Hs	CACCAGCCTTACCTAAAGCTACTAGAAAGGCTTTGGGAACTGTCAACAGAGCTACAGAAAAGTCTGTAAAGACCAAGGGACCCCTCAAACAAAAACAGCC	100	ENDOGENOUS	FALSE	89	77	101	19.07	77	101
PYCARD	NM_013258.3	Endogenous	mRNA	Hs	ATGCGGAAGCTCTTCAGTTTCACACCAGCCTGGAACTGGACCTGCAAGGACTTGCTCCTCCAGGCCCTAAGGGAGTCCCAGTCCTACCTGGTGGAGGACC	100	ENDOGENOUS	FALSE	128.5	82	175	51.18	82	175
RAC2	NM_002872.4	Endogenous	mRNA	Hs	AGGACTACGACCGTCTCCGGCCGCTCTCCTATCCACAGACGGACGTCTTCCTCATCTGCTTCTCCCTCGTCAGCCCAGCCTCTTATGAGAACGTCCGCGC	100	ENDOGENOUS	FALSE	81.5	59	104	39.04	104	59
RAC3	NM_001316307.1	Endogenous	mRNA	Hs	AGCTACACGACCAACGCCTTCCCCGGAGAGTACATCCCCACCGTTTTTGACAACTACTCTGCCAACGTGATGGTGGACGGGAAACCAGTCAACTTGGGGC	100	ENDOGENOUS	FALSE	102.5	81	124	29.66	124	81
RAD51	NM_133487.3	Endogenous	mRNA	Hs	GGGGTATGAAGTATCTTTGACATGGTGCCTTAGGAATGACTTGGGTTTAACAAGCTGTCTACTGGACAATCTTATGTTTCCAAGAGAACTAAAGCTGGAG	100	ENDOGENOUS	FALSE	34	18	50	66.55	18	50
RAD51C	NM_058216.2	Endogenous	mRNA	Hs	GCCCCAGCGAGGGCGTGCGGAGTTTGGCTGCTCCGGGGTTAGCAGGTGAGCCTGCGATGCGCGGGAAGACGTTCCGCTTTGAAATGCAGCGGGATTTGGT	100	ENDOGENOUS	FALSE	56.5	37	76	48.81	76	37
RAD52	NM_134424.3	Endogenous	mRNA	Hs	GGTTCATATCATGAAGATGTTGGTTATGGTGTTAGTGAGGGCCTCAAGTCCAAGGCTTTATCTTTGGAGAAGGCAAGGAAGGAGGCGGTGACAGACGGGC	100	ENDOGENOUS	FALSE	34	17	51	70.71	51	17
RAD54L	NM_003579.3	Endogenous	mRNA	Hs	CCCGAAGGTACTTATACGTCCGCCTGGATGGCACGATGTCCATTAAGAAGCGAGCCAAGGTTGTAGAACGCTTCAATAGTCCATCGAGCCCTGACTTTGT	100	ENDOGENOUS	FALSE	41	37	45	13.8	45	37
RARRES3	NM_004585.3	Endogenous	mRNA	Hs	CTGACCCTCGTGCCCTGTCTCAGGCGTTCTCTAGATCCTTTCCTCTGTTTCCCTCTCTCGCTGGCAAAAGTATGATCTAATTGAAACAAGACTGAAGGAT	100	ENDOGENOUS	FALSE	418.5	241	596	59.98	596	241
RASAL1	NM_001193520.1	Endogenous	mRNA	Hs	GATGTTGTTGCCCCAGATGGGCACTAAATGGCCTCACTCCTTCCTGTTTTCATGTCTGCTAATCCCTATAACCTCACTGATTCTTCTGTACCCTGCCCTT	100	ENDOGENOUS	FALSE	20.5	15	26	37.94	15	26
RASGRF1	NM_001145648.1	Endogenous	mRNA	Hs	AGAGGAGTCAGATATTGATCAAAACCAGAGTGATGATGGTGATACTGAAACATCACCAACTAAATCTCCAACAACACCCAAATCAGTCAAAAACAAAAAT	100	ENDOGENOUS	FALSE	20	18	22	14.14	22	18
RASGRF2	NM_006909.2	Endogenous	mRNA	Hs	ATCTAGTTCAGATCGTAGAGACAGAAAAAATTGCAGCTAACCAACTCCGACATCAACTTGAAGATCAAGACACAGAAATCGAAAGGCTTAAATCAGAGAT	100	ENDOGENOUS	FALSE	80.5	24	137	99.26	137	24
RASGRP1	NM_001128602.1	Endogenous	mRNA	Hs	AAAGCTAAGGGTGAGGAGTTACATTGCCGCCTGATTGACACAACTCAAATCAATGCCCGTGACTGGTCCAGGAAACTTACTCAAAGGATAAAATCAAATA	100	ENDOGENOUS	FALSE	63	41	85	49.39	85	41
RB1	NM_000321.2	Endogenous	mRNA	Hs	TCCTAAACCACTGAAAAAACTACGCTTTGATATTGAAGGATCAGATGAAGCAGATGGAAGTAAACATCTCCCAGGAGAGTCCAAATTTCAGCAGAAACTG	100	ENDOGENOUS	FALSE	294	214	374	38.48	374	214
RBL1	NM_002895.3	Endogenous	mRNA	Hs	ACTTTACGGCTTCTGAAGAGCCACCCTGCATCATTGCTGTACTGTGTGAACTGCATGATGGACTTCTCGTAGAAGCAAAAGGAATAAAGGAGCACTACTT	100	ENDOGENOUS	FALSE	59	34	84	59.92	84	34
RBL2	NM_001323611.1	Endogenous	mRNA	Hs	CACACCACTAACTGGTGTTAGGTACATTAAGGAGAATAGCCCTTGTGTGACTCCAGTTTCTACAGCTACGCATAGCTTGAGTCGTCTTCACACCATGCTG	100	ENDOGENOUS	FALSE	479.5	215	744	78.01	744	215
RBX1	NM_014248.3	Endogenous	mRNA	Hs	CTGCAGGAACCACATTATGGATCTTTGCATAGAATGTCAAGCTAACCAGGCGTCCGCTACTTCAGAAGAGTGTACTGTCGCATGGGGAGTCTGTAACCAT	100	ENDOGENOUS	FALSE	799.5	635	964	29.1	964	635
RELN	NM_005045.3	Endogenous	mRNA	Hs	TATTCAGACCCCAGCATCATCGTGTTATATGCCAAGAATAACTCTGCGGACTGGATTCAGCTAGAGAAAATTAGAGCCCCTTCCAATGTCAGCACAATCA	100	ENDOGENOUS	FALSE	33.5	8	59	107.65	59	8
RFC4	NM_002916.3	Endogenous	mRNA	Hs	TACAGACATTGCCGGGGTAATACCAGCTGAGAAAATTGATGGAGTATTTGCTGCCTGTCAGAGTGGCTCTTTTGACAAACTAGAAGCTGTGGTCAAGGAT	100	ENDOGENOUS	FALSE	87.5	67	108	33.13	108	67
RNASE2	NM_002934.2	Endogenous	mRNA	Hs	GCTAACGTAGTTAATGTTTGTGGTAACCCAAATATGACCTGTCCTAGTAACAAAACTCGCAAAAATTGTCACCACAGTGGAAGCCAGGTGCCTTTAATCC	100	ENDOGENOUS	FALSE	11	11	11	0	11	11
RNF103	NM_001198951.1	Endogenous	mRNA	Hs	GCGCTGAGCTTCAAGAAGCTGAAGACCATTTTGGAGTGCCGGGGGTTGGGCTACTCAGGGTTGCCCGAGAAGAAGGATGTCCGGGAGCTGGTGGAAAAGT	100	ENDOGENOUS	FALSE	523.5	285	762	64.43	762	285
ROBO4	NM_019055.5	Endogenous	mRNA	Hs	CCTGACTCTCAGATCTCTTCCCAGAGAAGTCAGCTCCACTGTCGTATGCCCAAGGCTGGTGCTTCTCCTGTAGATTACTCCTGAACCGTGTCCCTGAGAC	100	ENDOGENOUS	FALSE	42	20	64	74.08	64	20
ROCK1	NM_005406.2	Endogenous	mRNA	Hs	TGAAATATTAAGAAGAGAGAATGAAGAGCTAACAGAGAAAATGAAGAAGGCAGAGGAAGAATATAAACTGGAGAAGGAGGAGGAGATCAGTAATCTTAAG	100	ENDOGENOUS	FALSE	167.5	104	231	53.61	231	104
ROCK2	NM_001321643.1	Endogenous	mRNA	Hs	TGTATGAAGCCCCTGTGGCACATGTTTAAGCCTCCTCCTGCTTTGGAGTGCCGCCGTTGCCATATTAAGTGTCATAAAGATCATATGGACAAAAAGGAGG	100	ENDOGENOUS	FALSE	194.5	103	286	66.53	286	103
RORA	NM_134262.2	Endogenous	mRNA	Hs	ACGTCCTCTGCCATAACATGGGCCATAAAGCAAATTCGACATGGGATGTTCTGTTTCAGTATGACCTCAACCAGTTCCATGAACTGAGTGAAGGACCTTC	100	ENDOGENOUS	FALSE	67.5	33	102	72.28	102	33
RORB	NM_006914.3	Endogenous	mRNA	Hs	CCTGGATGATGAGACCTTGGCAAAGTTAATAGCCAAGATACCAACCATCACGGCAGTTTGCAACTTGCACGGGGAGAAGCTGCAGGTATTTAAGCAATCT	100	ENDOGENOUS	FALSE	9	6	12	47.14	12	6
RPS6KA5	NM_182398.1	Endogenous	mRNA	Hs	CCCTCTTCAGTTTCACATGGGAGTTGAACGTCCTGGAGTGACAAATGTTGCCAGGAGTGCAATGATGAAGGACTCTCCATTCTATCAACACTATGACCTA	100	ENDOGENOUS	FALSE	72	38	106	66.78	106	38
RPS6KB1	NM_001272042.1	Endogenous	mRNA	Hs	CTATGTGCTAAGCTTAACTGGAAGCCTTGGAATGGGCATAAGTTGTATGTCCTACATTTCATCATTGTCCCGGGCCTGCATTGCACTGGAAAAAAAAATC	100	ENDOGENOUS	FALSE	131	94	168	39.94	168	94
RPS6KB2	NM_003952.2	Endogenous	mRNA	Hs	TTCAGGCCCTGTCTGCAGTCAGAGGAGGACGTGAGCCAGTTTGATACCCGCTTCACACGGCAGACGCCGGTGGACAGTCCTGATGACACAGCCCTCAGCG	100	ENDOGENOUS	FALSE	146.5	69	224	74.81	224	69
RRM2	NM_001034.1	Endogenous	mRNA	Hs	TTCCTTTTGGACCGCCGAGGAGGTTGACCTCTCCAAGGACATTCAGCACTGGGAATCCCTGAAACCCGAGGAGAGATATTTTATATCCCATGTTCTGGCT	100	ENDOGENOUS	FALSE	289.5	270	309	9.53	270	309
RUNX3	NM_001031680.2	Endogenous	mRNA	Hs	TTGGGTTCCCAGTGCCCAGCACTTTGTAGTCTCATCCCAGATTACTAACCCTTCCTGATCCTGGAGAGGCAGGGATAGTAAATAAATTGCTCTTCCTACC	100	ENDOGENOUS	FALSE	74	40	108	64.98	108	40
S100A14	NM_020672.1	Endogenous	mRNA	Hs	CTGGAGATAAAACTTGTCTCCTCTACCACCACCCTGTACCCTAGCCTGCACCTGTCCTCATCTCTGCAAAGTTCAGCTTCCTTCCCCAGGTCTCTGTGCA	100	ENDOGENOUS	FALSE	491.5	114	869	108.62	114	869
S100A7	NM_002963.3	Endogenous	mRNA	Hs	TTGAGAAGCCAAGCCTGCTGACGATGATGAAGGAGAACTTCCCCAACTTCCTTAGTGCCTGTGACAAAAAGGGCACAAATTACCTCGCCGATGTCTTTGA	100	ENDOGENOUS	FALSE	149	56	242	88.27	56	242
S1PR1	NM_001400.3	Endogenous	mRNA	Hs	CCTGACGTTCCGCAAGAACATTTCCAAGGCCAGCCGCAGCTCTGAGAAGTCGCTGGCGCTGCTCAAGACCGTAATTATCGTCCTGAGCGTCTTCATCGCC	100	ENDOGENOUS	FALSE	59	40	78	45.54	78	40
SCARA5	NM_173833.5	Endogenous	mRNA	Hs	GGAGAACAAAGCTATGTACCTACACACCGTCAGCGACTGTGACACCAGCTCCATCTGTGAGGATTCCTTTGATGGCAGGAGCCTGTCCAAGCTGAACCTG	100	ENDOGENOUS	FALSE	26	10	42	87.03	42	10
SCUBE2	NM_020974.1	Endogenous	mRNA	Hs	CGTAAAGCCATCCGCACGCTCAGAAAGGCCGTCCACAGGGAGCAGTTTCACCTCCAGCTCTCAGGCATGAACCTCGACGTGGCTAAAAAGCCTCCCAGAA	100	ENDOGENOUS	FALSE	267.5	185	350	43.62	350	185
SELE	NM_000450.2	Endogenous	mRNA	Hs	ATGAGGCCAGTGCTTATTGTCAGCAAAGGTACACACACCTGGTTGCAATTCAAAACAAAGAAGAGATTGAGTACCTAAACTCCATATTGAGCTATTCACC	100	ENDOGENOUS	FALSE	22.5	4	41	116.28	41	4
SERBP1	NM_001018067.1	Endogenous	mRNA	Hs	GAAAACCAAATGAAGGTGCTGATGGGCAGTGGAAGAAGGGATTTGTTCTTCATAAATCAAAGAGTGAAGAGGCTCATGCTGAAGATTCGGTTATGGACCA	100	ENDOGENOUS	FALSE	883.5	678	1089	32.89	1089	678
SERPINB5	NM_002639.4	Endogenous	mRNA	Hs	GCCTGTTCCTTTTCCACGCATTTTCCAGGATAACTGTGACTCCAGGCCCGCAATGGATGCCCTGCAACTAGCAAATTCGGCTTTTGCCGTTGATCTGTTC	100	ENDOGENOUS	FALSE	37.5	25	50	47.14	50	25
SERPINH1	NM_001207014.1	Endogenous	mRNA	Hs	CATTCTGCCTGCCCTGAAAGTCCCAGATCAAGCCTGCCTCAATCAGTATTCATATTTATAGCCAGGTACCTTCTCACCTGTGAGACCAAATTGAGCTAGG	100	ENDOGENOUS	FALSE	264.5	194	335	37.69	335	194
SFN	NM_006142.3	Endogenous	mRNA	Hs	TGGGCCTGGCCCTGAACTTTTCCGTCTTCCACTACGAGATCGCCAACAGCCCCGAGGAGGCCATCTCTCTGGCCAAGACCACTTTCGACGAGGCCATGGC	100	ENDOGENOUS	FALSE	281	204	358	38.75	204	358
SFRP1	NM_003012.3	Endogenous	mRNA	Hs	GTGGGTCACACACACGCACTGCGCCTGTCAGTAGTGGACATTGTAATCCAGTCGGCTTGTTCTTGCAGCATTCCCGCTCCCTTCCCTCCATAGCCACGCT	100	ENDOGENOUS	FALSE	459	20	898	135.26	898	20
SFRP2	NM_003013.2	Endogenous	mRNA	Hs	GAGTCAGCTGATTTTCACTTCCCACTGAGGTTGTCATAACATGCAAATTGCTTCAATTTTCTCTGTGGCCCAAACTTGTGGGTCACAAACCCTGTTGAGA	100	ENDOGENOUS	FALSE	1236	297	2175	107.44	2175	297
SFRP4	NM_003014.2	Endogenous	mRNA	Hs	AATGGAGAGATCAGCTTAGTAAAAGATCCATACAGTGGGAAGAGAGGCTGCAGGAACAGCGGAGAACAGTTCAGGACAAGAAGAAAACAGCCGGGCGCAC	100	ENDOGENOUS	FALSE	609	231	987	87.78	987	231
SHC2	NM_012435.2	Endogenous	mRNA	Hs	ACTGATGGCCTCAGCCTCTCCGTGCCTGCCACGCGCCAGGTCATCGCCAACCACCACATGCCGTCCATCTCCTTCGCGTCAGGCGGAGACACGGACATGA	100	ENDOGENOUS	FALSE	208.5	42	375	112.93	375	42
SHC4	NM_203349.3	Endogenous	mRNA	Hs	ACGTAGCTAAAGATCCAGTTAATCAACGAGCCTGTCACATATTGGAATGCCACAATGGAATGGCCCAAGACGTCATAAGTACCATAGGGCAGGCTTTTGA	100	ENDOGENOUS	FALSE	17.5	13	22	36.37	22	13
SHE	NM_001010846.2	Endogenous	mRNA	Hs	CTTTCAAAGGGGCAGAACACATGACTTTACTCTACCCAGTGCACAGCAAGCTTCACTAAGATTCAGCCACTGCAAGCCCTGGGCCTCTGGCACCTTCAAG	100	ENDOGENOUS	FALSE	71.5	13	130	115.71	130	13
SHMT2	NM_001166356.1	Endogenous	mRNA	Hs	ACGCGTCCTCTTTCTTGGGGAAGTTGAGGAGTGCCCTTCAGAGCCAGTAGCAGGCAGGGGTGGGTAGGCACCCTCCTTCCTGTTTTTATCTAATAAAATG	100	ENDOGENOUS	FALSE	200.5	134	267	46.91	134	267
SIDT1	NM_017699.2	Endogenous	mRNA	Hs	TTTCTTCTCCTGCAGCCAGGGTGCACACGTATTTGAAACAGACCGAATTTCCTCCTCGATGTGGCGTCAGGTTGACTTTTCGAGACTAGCGGGTATTTCT	100	ENDOGENOUS	FALSE	106.5	40	173	88.31	173	40
SIGIRR	NM_021805.2	Endogenous	mRNA	Hs	GTGCCCGCACAGACTTCTACTGCCTGGTGTCCAAGGATGATATGTAGCTCCCACCCCAGAGTGCAGGATCATAGGGACAGCGGGGGCCAGGGCAGCGGCG	100	ENDOGENOUS	FALSE	168.5	103	234	54.97	234	103
SIX1	NM_005982.3	Endogenous	mRNA	Hs	AAGTCCAGACCAGAACTCGGTCCTTCTGCTGCAGGGCAATATGGGCCACGCCAGGAGCTCAAACTATTCTCTCCCGGGCTTAACAGCCTCGCAGCCCAGT	100	ENDOGENOUS	FALSE	46	33	59	39.97	59	33
SKA3	NM_145061.5	Endogenous	mRNA	Hs	AAGCTGTAGTCAGCCTTATGTATGCCATTGACTCTGAAATGTATACCAGCCTTTCACTGTGTACCGTGTGTATATAAATCCACAGAACCGGATGAGCTGC	100	ENDOGENOUS	FALSE	18.5	17	20	11.47	20	17
SKP1	NM_006930.3	Endogenous	mRNA	Hs	TACCAAATGTGAATGCAGCAATATTAAAAAAGGTCATTCAGTGGTGCACCCACCACAAGGATGACCCTCCTCCTCCTGAAGATGATGAGAACAAAGAAAA	100	ENDOGENOUS	FALSE	3160	2206	4114	42.69	4114	2206
SKP2	NM_001243120.1	Endogenous	mRNA	Hs	GTGTTCTGGATTCTCTGAATTTGCCCTGCAGACTTTGCTAAGCAGCTGTTCCAGACTGGATGAGCTGAACCTCTCCTGGTGTTTTGATTTCACTGAAAAG	100	ENDOGENOUS	FALSE	130	84	176	50.04	176	84
SLC2A1	NM_006516.2	Endogenous	mRNA	Hs	ATGGCCGGGGTCCTATAAACGCTACGGTCCGCGCGCTCTCTGGCAAGAGGCAAGAGGTAGCAACAGCGAGCGTGCCGGTCGCTAGTCGCGGGTCCCCGAG	100	ENDOGENOUS	FALSE	29.5	25	34	21.57	34	25
SLC39A6	NM_012319.2	Endogenous	mRNA	Hs	GATCGAACTGAAGGCTATTTACGAGCAGACTCACAAGAGCCCTCCCACTTTGATTCTCAGCAGCCTGCAGTCTTGGAAGAAGAAGAGGTCATGATAGCTC	100	ENDOGENOUS	FALSE	1361.5	796	1927	58.74	796	1927
SLC44A4	NM_001178044.1	Endogenous	mRNA	Hs	CCCTACCTTCCCCTTAATCTCTGCCTTCATCCGCACACTCCGTTACCACACTGGGTCATTGGCATTTGGAGCCCTCATCCTGACCCTTGTGCAGATAGCC	100	ENDOGENOUS	FALSE	613.5	307	920	70.65	920	307
SLPI	NM_003064.3	Endogenous	mRNA	Hs	GGGAACTCTGGCACCTTGGGCTGTGGAAGGCTCTGGAAAGTCCTTCAAAGCTGGAGTCTGTCCTCCTAAGAAATCTGCCCAGTGCCTTAGATACAAGAAA	100	ENDOGENOUS	FALSE	298.5	44	553	120.58	553	44
SMAD1	NM_005900.2	Endogenous	mRNA	Hs	CTTAGGACAAAATGAGCCTCACATGCCACTCAACGCCACTTTTCCAGATTCTTTCCAGCAACCCAACAGCCACCCGTTTCCTCACTCTCCCAATAGCAGT	100	ENDOGENOUS	FALSE	357.5	130	585	90	585	130
SMAD3	NM_001145104.1	Endogenous	mRNA	Hs	AATAACTTGGACCTGCAGCCAGTTACCTACTGCGAGCCGGCCTTCTGGTGCTCCATCTCCTACTACGAGCTGAACCAGCGCGTCGGGGAGACATTCCACG	100	ENDOGENOUS	FALSE	152.5	55	250	90.42	250	55
SMAD4	NM_005359.5	Endogenous	mRNA	Hs	GCAGACCCACAACCTTTAGACTGAGGTCTTTTACCGTTGGGGCCCTTAACCTTATCAGGATGGTGGACTACAAAATACAATCCTGTTTATAATCTGAAGA	100	ENDOGENOUS	FALSE	352.5	232	473	48.34	473	232
SMAD5	NM_005903.5	Endogenous	mRNA	Hs	AATTGGTTGGGTTTCTGAGGTGAAATCCAGAGTAAGAGTACTAGACAGTTCAACAAGCCACATCTAATGGCACAGATAGAGGATGTAGCTATTTTATACC	100	ENDOGENOUS	FALSE	433	337	529	31.35	529	337
SMC1B	NM_001291501.1	Endogenous	mRNA	Hs	ACTTCTCACCACCTTAAGAAATTAGATGTGGCTAAGAAATCAATAAAGGACAGCGAAAAACAATGTTCTAAACAGGAAGATGATATAAAAGCCCTGGAGA	100	ENDOGENOUS	FALSE	11.5	11	12	6.15	11	12
SMO	NM_005631.3	Endogenous	mRNA	Hs	TGGCTGCCGTTTTCTGGGCTGATGGGTGCCCTTTCCTGGCAGTCTCAGTCCAAAAGTGTTGACTGTGTCATTAGTCCTTTGTCTAAGTAGGGCCAGGGCA	100	ENDOGENOUS	FALSE	52.5	29	76	63.3	76	29
SMURF2	NM_022739.3	Endogenous	mRNA	Hs	AATTACATGAGCAGAACACATTTACATACTCCTCCAGACCTACCAGAAGGCTATGAACAGAGGACAACGCAACAAGGCCAGGTGTATTTCTTACATACAC	100	ENDOGENOUS	FALSE	206.5	151	262	38.01	262	151
SNAI1	NM_005985.3	Endogenous	mRNA	Hs	TTCTCACTGCCATGGAATTCCCTCCTGAGTGCCCCACTTCTGGCCACATCAGCCCCACAGGACTTTGATGAAGACCATTTTCTGGTTCTGTGTCCTCTGC	100	ENDOGENOUS	FALSE	97.5	79	116	26.83	116	79
SNAI2	NM_003068.4	Endogenous	mRNA	Hs	CTCCAAAAAGCCAAACTACAGCGAACTGGACACACATACAGTGATTATTTCCCCGTATCTCTATGAGAGTTACTCCATGCCTGTCATACCACAACCAGAG	100	ENDOGENOUS	FALSE	176.5	85	268	73.31	268	85
SOCS1	NM_003745.1	Endogenous	mRNA	Hs	AGCTTAACTGTATCTGGAGCCAGGACCTGAACTCGCACCTCCTACCTCTTCATGTTTACATATACCCAGTATCTTTGCACAAACCAGGGGTTGGGGGAGG	100	ENDOGENOUS	FALSE	57	56	58	2.48	58	56
SOCS2	NM_003877.3	Endogenous	mRNA	Hs	GGAACGGCACTGTTCACCTTTATCTGACCAAACCGCTCTACACGTCAGCACCATCTCTGCAGCATCTCTGTAGGCTCACCATTAACAAATGTACCGGTGC	100	ENDOGENOUS	FALSE	236	28	444	124.64	444	28
SOCS3	NM_003955.3	Endogenous	mRNA	Hs	GAGAAAGTCACCCAGCTGCCGGGGCCCATTCGGGAGTTCCTGGACCAGTACGATGCCCCGCTTTAAGGGGTAAAGGGCGCAAAGGGCATGGGTCGGGAGA	100	ENDOGENOUS	FALSE	381.5	137	626	90.64	137	626
SOX10	NM_006941.3	Endogenous	mRNA	Hs	GTTGCTGTCGGCAGGCTGAAGACACTAGAATCCTGACCTGTACATTCTGCCCTTGCCTCTTACCCCTTGCCTCCCAGTGGTATTTGAATAAAGTATGTAG	50	ENDOGENOUS	FALSE	80	1	159	139.65	159	1
SOX17	NM_022454.3	Endogenous	mRNA	Hs	GAGTCTGGGCGCGCCTCCGCTCGACGGCTACCCGTTGCCCACGCCCGACACGTCCCCGCTGGACGGCGTGGACCCCGACCCGGCTTTCTTCGCCGCCCCG	100	ENDOGENOUS	FALSE	34.5	22	47	51.24	47	22
SOX2	NM_003106.2	Endogenous	mRNA	Hs	CTTAAGCCTTTCCAAAAAATAATAATAACAATCATCGGCGGCGGCAGGATCGGCCAGAGGAGGAGGGAAGCGCTTTTTTTGATCCTGATTCCAGTTTGCC	100	ENDOGENOUS	FALSE	12	8	16	47.14	16	8
SOX9	NM_000346.2	Endogenous	mRNA	Hs	CAGTGGCCAGGCCAACCTTGGCTAAATGGAGCAGCGAAATCAACGAGAAACTGGACTTTTTAAACCCTCTTCAGAGCAAGCGTGGAGGATGATGGAGAAT	100	ENDOGENOUS	FALSE	255.5	106	405	82.75	405	106
SP1	NM_138473.2	Endogenous	mRNA	Hs	GGGAGCCCTGGTGCTACTTGCTTGAAGTTTTCAGTGTAAGTACCCTGATGCCTTTTGGACCTTGGGATCAGATCAAGAGTTTTGGAGATCAGGTACCAAG	100	ENDOGENOUS	FALSE	363.5	283	444	31.32	444	283
SPC25	NM_020675.3	Endogenous	mRNA	Hs	AATTTTGGAATAAATTCAAAAGTACGGACACCTCCTGTCAGATGGCGGGACTAAGAGATACCTACAAGGATTCCATCAAAGCATTTGCAGAAAAGCTGTC	100	ENDOGENOUS	FALSE	26	23	29	16.32	29	23
SPDEF	XM_011514457.1	Endogenous	mRNA	Hs	AGTCCACCCGCCACGCCCGAGCAGGGCCTGTCCGCCTTCTACCTCTCCTACTTTGACATGCTGTACCCTGAGGACAGCAGCTGGGCAGCCAAGGCCCCTG	100	ENDOGENOUS	FALSE	118	107	129	13.18	129	107
SPN	NM_001030288.1	Endogenous	mRNA	Hs	AAGCCAGGCTTCATGGAAAGATCGTATGTGTGACCCAAATATGAGTTCTTCAGCTCAGCCATGGTAATCCCTTCCTTGAAGTCTCCATTTCTGCAGTACA	100	ENDOGENOUS	FALSE	72.5	37	108	69.25	108	37
SPP1	NM_000582.2	Endogenous	mRNA	Hs	CGCCTTCTGATTGGGACAGCCGTGGGAAGGACAGTTATGAAACGAGTCAGCTGGATGACCAGAGTGCTGAAACCCACAGCCACAAGCAGTCCAGATTATA	100	ENDOGENOUS	FALSE	644.5	99	1190	119.7	99	1190
SPRY1	NM_005841.2	Endogenous	mRNA	Hs	TATAGCTGATCAATCTATATGTGTCACAGAACTATGCTGCCTAAAGTGATCTTGGCTCCTTAATGGTCCTTTTGGCCCCTTGGATAGTTAACAGCTGAGT	100	ENDOGENOUS	FALSE	525.5	200	851	87.6	851	200
SPRY2	NM_001318537.1	Endogenous	mRNA	Hs	CCCAAGGCCTCTGCCATCAGACTGGATCTGCGACAAGCAGTGCCTTTGCTCGGCCCAGAACGTGATTGACTATGGGACTTGTGTATGCTGTGTGAAAGGT	100	ENDOGENOUS	FALSE	128.5	27	230	111.71	230	27
SPRY4	NM_030964.3	Endogenous	mRNA	Hs	CTCCCTTCCAACTGCATCAACTAACTCTCGGGGGTGTTCTGCTCACCACACCGTCCTTCGGTTCTTACTGAGTCACAGACTCGCCTGCCCACTACGTGTC	100	ENDOGENOUS	FALSE	105	71	139	45.79	139	71
SRPX	NM_001170750.1	Endogenous	mRNA	Hs	TGATTGACACTTTTCCCTTGAGAAAAGAAGAGATGGTCCTACAAGCCGAAATGAGCCAGACCTGTAACACCTGACATGATGGTTCCTCTCTTGGCAATTC	100	ENDOGENOUS	FALSE	455	95	815	111.89	815	95
ST6GALNAC2	NM_006456.2	Endogenous	mRNA	Hs	GTGGGCACCAAGACTTCCTTCTATGGTTTCACTGTGAACACGATGAAGAACTCCCTCGTCTCCTACTGGAATCTGGGCTTCACCTCCGTGCCACAAGGAC	100	ENDOGENOUS	FALSE	751	269	1233	90.77	269	1233
STAT1	NM_007315.3	Endogenous	mRNA	Hs	TCATTTGCTGTATGCCATCCTCGAGAGCTGTCTAGGTTAACGTTCGCACTCTGTGTATATAACCTCGACAGTCTTGGCACCTAACGTGCTGTGCGTAGCT	100	ENDOGENOUS	FALSE	741	561	921	34.35	921	561
STC1	NM_003155.2	Endogenous	mRNA	Hs	GGACCACTTACAGTGTGATAAGGCCTACTATACATTAGGAAGTGGCAGTTCTTTACTCGTCCCCTTTCATCGGTGCCTGGTACTCTGGCAAATGATGATG	100	ENDOGENOUS	FALSE	49.5	45	54	12.86	54	45
SUV39H2	NM_001193424.1	Endogenous	mRNA	Hs	TATATCTTCAGATTCTATTGACCACAGCCCAGCCAAAAAGAGGGTCAGAACAGTATGTAAATGTGGAGCTGTGACTTGCAGAGGTTACCTCAACTGAACT	100	ENDOGENOUS	FALSE	95.5	76	115	28.88	115	76
SYTL4	NM_001129896.2	Endogenous	mRNA	Hs	TCTTCTGTCTTGCTATCATTGTTCCTACTTCCCTAGGAAGCCCTGGCTACCTTTCGCATTAGGACCAGTCTGGGTTTTAAGGCTCTGGGAAGCAGGGTTG	100	ENDOGENOUS	FALSE	78.5	52	105	47.74	105	52
TAP1	NM_000593.5	Endogenous	mRNA	Hs	TACCTTCACTCGAAACTTAACTCTCATGTCCATTCTCACCATAGCCAGTGCAGTGCTGGAGTTCGTGGGTGACGGGATCTATAACAACACCATGGGCCAC	100	ENDOGENOUS	FALSE	285.5	175	396	54.74	396	175
TAP2	NM_018833.2	Endogenous	mRNA	Hs	TTCCTTTAAATGCCAATGTGCTCTTGCGAAGCCTGGTGAAAGTGGTGGGGCTGTATGGCTTCATGCTCAGCATATCGCCTCGACTCACCCTCCTTTCTCT	100	ENDOGENOUS	FALSE	287.5	176	399	54.85	399	176
TAPBP	NM_003190.4	Endogenous	mRNA	Hs	CATGGGGCCCATGGACCGGAAATGGGACCTTCTGGCTGCCTACAGTTCAACCCTTTCAGGAGGGCACCTATCTGGCCACCATACACCTGCCATACCTGCA	100	ENDOGENOUS	FALSE	1240	1122	1358	13.46	1358	1122
TBC1D9	NM_015130.2	Endogenous	mRNA	Hs	ACCAATAAAGACAGCACACTGCCTCCCATTCCTCACCTCCACTCCTTGCTCAGCGATGATGTGGAACCTTACCCTGAGGTAGACATCTTTAGACTCATCA	100	ENDOGENOUS	FALSE	849.5	732	967	19.56	967	732
TBX1	NM_080646.1	Endogenous	mRNA	Hs	CGGATGTTTCCCACCTTCCAAGTGAAGCTCTTCGGCATGGATCCCATGGCCGACTATATGCTGCTCATGGACTTCGTGCCGGTGGACGATAAGCGCTACC	100	ENDOGENOUS	FALSE	87	65	109	35.76	109	65
TCEAL1	NM_004780.2	Endogenous	mRNA	Hs	AAAGAAAGGTTGGCTCGTTCTCGCCCGCAATTTAGAGGGGACATACATGGCAGAAATTTAAGCAATGAGGAGATGATACAGGCAGCAGATGAGCTAGAAG	100	ENDOGENOUS	FALSE	114	102	126	14.89	126	102
TCF4	NM_001243226.1	Endogenous	mRNA	Hs	ACAGTCCAGCAGCTACTGTAGCCTGCATCCACATGAACGTTTGAGCTATCCATCACACTCCTCAGCAGACATCAATTCCAGTCTTCCTCCGATGTCCACT	100	ENDOGENOUS	FALSE	534	162	906	98.52	906	162
TCF7L1	NM_031283.2	Endogenous	mRNA	Hs	GACGACCTCGGGGCGAACGACGAGCTGATCCCCTTCCAGGACGAGGGGGGCGAGGAGCAGGAGCCGAGCAGCGATAGCGCCTCGGCGCAGCGGGACCTAG	100	ENDOGENOUS	FALSE	51	26	76	69.32	76	26
TEK	NM_000459.4	Endogenous	mRNA	Hs	CACTATGAGGCTTGGCAACATATTCAAGTGACAAATGAGATTGTTACACTCAACTATTTGGAACCTCGGACAGAATATGAACTCTGTGTGCAACTGGTCC	100	ENDOGENOUS	FALSE	41.5	15	68	90.31	68	15
TFDP1	NM_007111.4	Endogenous	mRNA	Hs	ATTTGTAGCATTGATTTCCCGGATCTGGTAACATGGCAAAAGATGCCGGTCTAATTGAAGCCAACGGAGAACTCAAGGTCTTCATAGACCAGAACCTTAG	100	ENDOGENOUS	FALSE	379	290	468	33.21	468	290
TFF1	NM_003225.2	Endogenous	mRNA	Hs	GTCCCTCCAGAAGAGGAGTGTGAATTTTAGACACTTCTGCAGGGATCTGCCTGCATCCTGACGCGGTGCCGTCCCCAGCACGGTGATTAGTCCCAGAGCT	100	ENDOGENOUS	FALSE	13659	174	27144	139.62	174	27144
TFF3	NM_003226.3	Endogenous	mRNA	Hs	GGGCTGGTCCTGGCCTTGCTGTCCTCCAGCTCTGCTGAGGAGTACGTGGGCCTGTCTGCAAACCAGTGTGCCGTGCCAGCCAAGGACAGGGTGGACTGCG	100	ENDOGENOUS	FALSE	10871	3543	18199	95.33	3543	18199
TGFB1	NM_000660.4	Endogenous	mRNA	Hs	TTTGATGTCACCGGAGTTGTGCGGCAGTGGTTGAGCCGTGGAGGGGAAATTGAGGGCTTTCGCCTTAGCGCCCACTGCTCCTGTGACAGCAGGGATAACA	100	ENDOGENOUS	FALSE	1105	644	1566	59	1566	644
TGFB2	NM_001135599.3	Endogenous	mRNA	Hs	AAAAGCCAGAGTGCCTGAACAACGGATTGAGCTATATCAGATTCTCAAGTCCAAAGATTTAACATCTCCAACCCAGCGCTACATCGACAGCAAAGTTGTG	100	ENDOGENOUS	FALSE	66	60	72	12.86	72	60
TGFB3	NM_001329938.1	Endogenous	mRNA	Hs	GAGAAGCAGGGGACAGAAGCAATGGCCGAGGCAGAAGACAAGCCGAGGTGCTGGTGACCCTGGGCGTCTGAGTGGATGATTGGGGCTGCTGCGCTCAGAG	100	ENDOGENOUS	FALSE	475.5	166	785	92.05	785	166
TGFBR2	NM_001024847.2	Endogenous	mRNA	Hs	TAGCTCTGATGAGTGCAATGACAACATCATCTTCTCAGAAGAATATAACACCAGCAATCCTGACTTGTTGCTAGTCATATTTCAAGTGACAGGCATCAGC	100	ENDOGENOUS	FALSE	269.5	96	443	91.04	443	96
THBS1	NM_003246.2	Endogenous	mRNA	Hs	TCAGTGTGGACTCCTAGAACGTGCGACCTGCCTCAAGAAAATGCAGTTTTCAAAAACAGACTCAGCATTCAGCCTCCAATGAATAAGACATCTTCCAAGC	100	ENDOGENOUS	FALSE	2105	1528	2682	38.76	2682	1528
THBS2	NM_003247.3	Endogenous	mRNA	Hs	GCGGAAAAGAGCCGGATGTACGTGGCCAAAGGCTCTGCCAGAGAGAGTCACTTCAGGGGTTTGCTTCAGAACGTCCACCTAGTGTTTGAAAACTCTGTGG	100	ENDOGENOUS	FALSE	1832	968	2696	66.7	2696	968
THBS4	NM_001306212.1	Endogenous	mRNA	Hs	GTGAAGGACCTTCTGAGACAGCAGGTTAAGGAAACATCATTTTTGCGAAACACCATAGCTGAATGCCAGGCTTGCGGTCCTCTCAAGTTTCAGTCTCCGA	100	ENDOGENOUS	FALSE	550.5	54	1047	127.55	1047	54
THY1	NM_006288.3	Endogenous	mRNA	Hs	CCAGATCCAGGACTGAGATCCCAGAACCATGAACCTGGCCATCAGCATCGCTCTCCTGCTAACAGTCTTGCAGGTCTCCCGAGGGCAGAAGGTGACCAGC	100	ENDOGENOUS	FALSE	549.5	331	768	56.23	768	331
TIE1	NM_005424.4	Endogenous	mRNA	Hs	TACGGGAACCTGCTAGATTTTCTGCGGAAAAGCCGGGTCCTAGAGACTGACCCAGCTTTTGCTCGAGAGCATGGGACAGCCTCTACCCTTAGCTCCCGGC	100	ENDOGENOUS	FALSE	71	46	96	49.8	96	46
TIGIT	NM_173799.2	Endogenous	mRNA	Hs	TGGATCTTAGAAGACTTTTATCCTTCCACCATCTCTCTCAGAGGAATGAGCGGGGAGGTTGGATTTACTGGTGACTGATTTTCTTTCATGGGCCAAGGAA	100	ENDOGENOUS	FALSE	51	48	54	8.32	54	48
TIMP4	NM_003256.3	Endogenous	mRNA	Hs	TATACGCCTTTTGACTCTTCCCTCTGTGGTGTGAAACTAGAAGCCAACAGCCAGAAGCAGTATCTCTTGACTGGTCAGGTCCTCAGTGATGGAAAAGTCT	100	ENDOGENOUS	FALSE	64.5	17	112	104.15	112	17
TLE3	NM_001105192.1	Endogenous	mRNA	Hs	GTGCACACTTAGTTATTGTTGTGAGCAATGGAAGTTCAAAGGAACTCCCTCTCCAGCTCTTCTGAATCTTGGGACACAGCCTAAAAAGGACAAAAAGTTA	100	ENDOGENOUS	FALSE	506.5	443	570	17.73	570	443
TLR4	NR_024168.1	Endogenous	mRNA	Hs	TCATCCATGAAGGTTTCCATAAAAGCCGAAAGGTGATTGTTGTGGTGTCCCAGCACTTCATCCAGAGCCGCTGGTGTATCTTTGAATATGAGATTGCTCA	100	ENDOGENOUS	FALSE	178	154	202	19.07	202	154
TLX1	NM_001195517.1	Endogenous	mRNA	Hs	AGAGCCACACATGGGCATCTATGGGAGAGTGTCAACCAGACAGAGGGTCACAGTGTTTACACTTTGGACCTTACGATCAGGCACAGGTCAGGGGTGACAC	100	ENDOGENOUS	FALSE	6.5	6	7	10.88	6	7
TMEM45B	NM_138788.3	Endogenous	mRNA	Hs	CTGGCTGCCCTCAGCATTGTGGCCGTCAACTATTCTCTTGTTTACTGCCTTTTGACTCGGATGAAGAGACACGGAAGGGGAGAAATCATTGGAATTCAGA	100	ENDOGENOUS	FALSE	31	9	53	100.36	53	9
TMPRSS2	NM_005656.3	Endogenous	mRNA	Hs	GACCAAACTTCATCCTTCAGGTGTACTCATCTCAGAGGAAGTCCTGGCACCCTGTGTGCCAAGACGACTGGAACGAGAACTACGGGCGGGCGGCCTGCAG	100	ENDOGENOUS	FALSE	142.5	29	256	112.64	256	29
TMPRSS4	NM_019894.3	Endogenous	mRNA	Hs	CCCAAAGACAATGACATCGCCCTCATGAAGCTGCAGTTCCCACTCACTTTCTCAGGCACAGTCAGGCCCATCTGTCTGCCCTTCTTTGATGAGGAGCTCA	100	ENDOGENOUS	FALSE	10	7	13	42.43	7	13
TNF	NM_000594.3	Endogenous	mRNA	Hs	TATTTACAGATGAATGTATTTATTTGGGAGACCGGGGTATCCTGGGGGACCCAATGTAGGAGCTGCCTTGGCTCAGACATGTTTTCCGTGAAAACGGAGC	100	ENDOGENOUS	FALSE	90.5	70	111	32.03	70	111
TNFAIP6	NM_007115.3	Endogenous	mRNA	Hs	CTTGAACGAGCAGCCGGTGTGTACCACAGAGAAGCACGGTCTGGCAAATACAAGCTCACCTACGCAGAAGCTAAGGCGGTGTGTGAATTTGAAGGCGGCC	100	ENDOGENOUS	FALSE	68	30	106	79.03	106	30
TNFSF10	NM_003810.3	Endogenous	mRNA	Hs	CCTGGGACAGACCTGCGTGCTGATCGTGATCTTCACAGTGCTCCTGCAGTCTCTCTGTGTGGCTGTAACTTACGTGTACTTTACCAACGAGCTGAAGCAG	100	ENDOGENOUS	FALSE	501.5	72	931	121.12	931	72
TNKS	NM_003747.2	Endogenous	mRNA	Hs	TGATGTTGATTATCGACTCTTAGAGGCATCTAAAGCTGGAGACTTGGAAACTGTGAAGCAACTTTGCAGCTCTCAAAATGTGAATTGTAGAGACTTAGAG	100	ENDOGENOUS	FALSE	177	85	269	73.51	269	85
TNKS2	NM_025235.3	Endogenous	mRNA	Hs	CAAACCTGCCGCCTACTCCTGAGCTATGGGTGTGATCCTAACATTATATCCCTTCAGGGCTTTACTGCTTTACAGATGGGAAATGAAAATGTACAGCAAC	100	ENDOGENOUS	FALSE	223.5	139	308	53.47	308	139
TNN	NM_022093.1	Endogenous	mRNA	Hs	GCGGTATGAGGTGAGAGTGGATTTACAGACTGCCAATGAATCTGCCTATGCTATATATGATTTCTTCCAAGTGGCCTCCAGCAAGGAGCGGTATAAGCTG	100	ENDOGENOUS	FALSE	205.5	23	388	125.59	388	23
TOP2A	NM_001067.3	Endogenous	mRNA	Hs	AAAACTTCCCCAAAACTTAGTAACAAAGAACTGAAACCACAGAAAAGTGTCGTGTCAGACCTTGAAGCTGATGATGTTAAGGGCAGTGTACCACTGTCTT	100	ENDOGENOUS	FALSE	253.5	128	379	70.01	128	379
TP53	NM_000546.2	Endogenous	mRNA	Hs	GGGGAGCAGGGCTCACTCCAGCCACCTGAAGTCCAAAAAGGGTCAGTCTACCTCCCGCCATAAAAAACTCATGTTCAAGACAGAAGGGCCTGACTCAGAC	100	ENDOGENOUS	FALSE	221.5	85	358	87.15	358	85
TPSAB1	NM_003294.3	Endogenous	mRNA	Hs	CTCCCACCGCCATTTCCTCTGAAGCAGGTGAAGGTCCCCATAATGGAAAACCACATTTGTGACGCAAAATACCACCTTGGCGCCTACACGGGAGACGACG	100	ENDOGENOUS	FALSE	724.5	64	1385	128.93	1385	64
TRIP13	NM_001166260.1	Endogenous	mRNA	Hs	GGTATACGATGTGGAAGTCAAATCCCATCTCCTCGATTATGTGATGACAACTTTACTGTTTTCAGACAAGAACGTCAACAGCAACCTCATCACCTGGAAC	100	ENDOGENOUS	FALSE	30	29	31	4.71	31	29
TSPAN1	NM_005727.2	Endogenous	mRNA	Hs	ACAGGAGCCACCATGCAGTGCTTCAGCTTCATTAAGACCATGATGATCCTCTTCAATTTGCTCATCTTTCTGTGTGGTGCAGCCCTGTTGGCAGTGGGCA	100	ENDOGENOUS	FALSE	60.5	58	63	5.84	63	58
TSPAN7	NM_004615.3	Endogenous	mRNA	Hs	CTGCTGCATGAACGAAACTGATTGTAATCCCCAGGATCTACACAATCTGACTGTGGCCGCCACCAAAGTTAACCAGAAGGGTTGTTATGATCTGGTAACT	100	ENDOGENOUS	FALSE	125	8	242	132.37	242	8
TTK	NM_003318.4	Endogenous	mRNA	Hs	ACCCAAAACAGAGGATATCCATTCCTGAGCTCCTGGCTCATCCATATGTTCAAATTCAAACTCATCCAGTTAACCAAATGGCCAAGGGAACCACTGAAGA	100	ENDOGENOUS	FALSE	18.5	17	20	11.47	17	20
TTYH1	NM_020659.3	Endogenous	mRNA	Hs	GGCAGGGGAGGGGGCAGACAGCCTCGCCTCGCACCCTTCATCCCTGGCTGCCGGTCCCATCCTTGGAGGGACTAAGCTGGGGGTGGGGGACATGAGTCCC	100	ENDOGENOUS	FALSE	8.5	5	12	58.23	12	5
TUBA4A	NM_006000.2	Endogenous	mRNA	Hs	AAACTGGTGCTGGAAAACACGTACCCCGGGCAGTTTTTGTGGATCTGGAGCCTACGGTCATTGATGAGATCCGAAATGGCCCATACCGACAGCTCTTCCA	100	ENDOGENOUS	FALSE	88	32	144	90	144	32
TWIST1	NM_000474.3	Endogenous	mRNA	Hs	GCGCCCCGCTCTTCTCCTCTGCCCCGGGCCCGCGAGGCCACGCGTCGCCGCTCGAGAGATGATGCAGGACGTGTCCAGCTCGCCAGTCTCGCCGGCCGAC	100	ENDOGENOUS	FALSE	78	56	100	39.89	100	56
TWIST2	NM_001271893.3	Endogenous	mRNA	Hs	TCTCCGTGTGGCGCATGGAGGGCGCGTGGTCCATGTCCGCCTCCCACTAGCGCCGCGCCACCCACCTCCGGACCGGCGCGCCAGGGCTGTCCGTCGCGTC	100	ENDOGENOUS	FALSE	6.5	6	7	10.88	6	7
TYK2	NM_003331.4	Endogenous	mRNA	Hs	GGCTGCTTGCTGAGGGCCGGGGATGACTGCTTCTCTCTGCGTCGCTGTTGCCTGCCCCAACCAGGAGAAACCTCCAATCTCATCATCATGCGGGGGGCTC	100	ENDOGENOUS	FALSE	386.5	215	558	62.75	558	215
TYMP	NM_001113755.2	Endogenous	mRNA	Hs	CTGGGGCACACAGGAGGCACCTTGGATAAGCTGGAGTCTATTCCTGGATTCAATGTCATCCAGAGCCCAGAGCAGATGCAAGTGCTGCTGGACCAGGCGG	100	ENDOGENOUS	FALSE	1010	785	1235	31.5	1235	785
TYMS	NM_001071.1	Endogenous	mRNA	Hs	TGCTAAAGAGCTGTCTTCCAAGGGAGTGAAAATCTGGGATGCCAATGGATCCCGAGACTTTTTGGACAGCCTGGGATTCTCCACCAGAGAAGAAGGGGAC	100	ENDOGENOUS	FALSE	204	81	327	85.27	81	327
UBE2C	NM_007019.2	Endogenous	mRNA	Hs	GTCTGCCCTGTATGATGTCAGGACCATTCTGCTCTCCATCCAGAGCCTTCTAGGAGAACCCAACATTGATAGTCCCTTGAACACACATGCTGCCGAGCTC	100	ENDOGENOUS	FALSE	176	123	229	42.59	123	229
UBE2T	NM_014176.1	Endogenous	mRNA	Hs	GTGTCAGCTCAGTGCATCCCAGGCAGCTCTTAGTGTGGAGCAGTGAACTGTGTGTGGTTCCTTCTACTTGGGGATCATGCAGAGAGCTTCACGTCTGAAG	100	ENDOGENOUS	FALSE	112	71	153	51.77	71	153
VCAN	NM_001126336.2	Endogenous	mRNA	Hs	AACCTTAATAGTAACCCATGCGCTACATAAAGTCAAAGTGGGAAAAAGCCCACCGGTGAGGGGCTCCCTCTCTGGAAAAGTCAGCCTACCTTGTCATTTT	100	ENDOGENOUS	FALSE	2717	1380	4054	69.59	4054	1380
VEGFA	NM_001171623.1	Endogenous	mRNA	Hs	TATTTGACTGCTGTGGACTTGAGTTGGGAGGGGAATGTTCCCACTCAGATCCTGACAGGGAAGAGGAGGAGATGAGAGACTCTGGCATGATCTTTTTTTT	100	ENDOGENOUS	FALSE	305	161	449	66.77	449	161
VEGFD	NM_004469.4	Endogenous	mRNA	Hs	GAGAGTGGGTAGTGGTGAATGTTTTCATGATGTTGTACGTCCAGCTGGTGCAGGGCTCCAGTAATGAACATGGACCAGTGAAGCGATCATCTCAGTCCAC	100	ENDOGENOUS	FALSE	67.5	22	113	95.33	113	22
VIM	NM_003380.3	Endogenous	mRNA	Hs	GCCTCTTCCAAACTTTTCCTCCCTGAACCTGAGGGAAACTAATCTGGATTCACTCCCTCTGGTTGATACCCACTCAAAAAGGACACTTCTGATTAAGACG	100	ENDOGENOUS	FALSE	9486.5	4695	14278	71.43	14278	4695
VIT	NM_053276.3	Endogenous	mRNA	Hs	AATACTTGTTCGGAAGGTTGCTGGACAGTCTGGTTACAAAGGGAGTTATTCCAACGGTGTCCAATCGTTATCCCTACCACGATGGAGAGAATCCTTTATC	100	ENDOGENOUS	FALSE	25.5	11	40	80.42	40	11
WDR77	NM_024102.2	Endogenous	mRNA	Hs	CTGCTCAGGTCACTTGTGTTGCTGCCTCTCCTCACAAGGACTCTGTGTTTCTTTCATGCAGCGAGGACAATAGAATTTTACTCTGGGATACCCGCTGTCC	100	ENDOGENOUS	FALSE	144.5	93	196	50.4	196	93
WEE1	NM_003390.3	Endogenous	mRNA	Hs	AGAGTTGCTAAAAGTTATGATTCATCCAGATCCAGAGAGAAGACCTTCAGCAATGGCACTGGTAAAGCATTCAGTATTGCTGTCCGCTTCTAGAAAGAGT	100	ENDOGENOUS	FALSE	393.5	169	618	80.68	618	169
WIF1	NM_007191.2	Endogenous	mRNA	Hs	ACGATGTATGAATGGTGGACTTTGTGTGACTCCTGGTTTCTGCATCTGCCCACCTGGATTCTATGGAGTGAACTGTGACAAAGCAAACTGCTCAACCACC	100	ENDOGENOUS	FALSE	11.5	5	18	79.93	18	5
WNT10A	NM_025216.2	Endogenous	mRNA	Hs	CGGTCTTGGCAAGGCAGCATCGCCTTGGCTCTTGGGAAGAGGAGATTGGACCACATGATCTTATAGGAACCCCTCAGCTCTGAGGTCTGTGATCGCCGGA	100	ENDOGENOUS	FALSE	26.5	11	42	82.72	42	11
WNT11	XM_011545241.2	Endogenous	mRNA	Hs	CTCTGCTTGTGAATTCCAGATGCCAGGCATGGGAGGCGGCTTGTGCTTTGCCTTCACTTGGAAGCCACCAGGAACAGAAGGTCTGGCCACCCTGGAAGGA	100	ENDOGENOUS	FALSE	23	12	34	67.64	34	12
WNT2	NM_003391.2	Endogenous	mRNA	Hs	GATGTAACAAGGTGGGGACGTGTGTCCTTTGGTACTATGGTGTGTTGTATCTTTGTAAGAGCAAAAGCCTCAGAAAGGGATTGCTTTGCATTACTGTCCC	100	ENDOGENOUS	FALSE	31.5	30	33	6.73	30	33
WNT4	NM_030761.4	Endogenous	mRNA	Hs	TCCAAGCTCCTGGCTCCTGTGTTCAGTGGCTGAATTCAACGTCCGAGATTCGGAATATGGGCTCCAGCCTGCAGAAACTCTTCTCCAGGCATTGTGGTTT	100	ENDOGENOUS	FALSE	12	11	13	11.79	13	11
WNT5A	NM_003392.3	Endogenous	mRNA	Hs	GAGGCCGGCCGCAGGACGGTGTACAACCTGGCTGATGTGGCCTGCAAGTGCCATGGGGTGTCCGGCTCATGTAGCCTGAAGACATGCTGGCTGCAGCTGG	100	ENDOGENOUS	FALSE	294	73	515	106.31	515	73
WNT5B	NM_030775.2	Endogenous	mRNA	Hs	CCGAGATGTTTATCATCGGTGCCCAGCCCGTGTGCAGTCAGCTTCCCGGGCTCTCCCCTGGCCAGAGGAAGCTGTGCCAATTGTACCAGGAGCACATGGC	100	ENDOGENOUS	FALSE	22.5	16	29	40.86	29	16
WNT6	NM_006522.3	Endogenous	mRNA	Hs	TGCGCACCTGCTGGCAGAAGCTGCCTCCATTTCGCGAGGTGGGCGCGCGGCTGCTGGAGCGCTTCCACGGCGCCTCACGCGTCATGGGCACCAACGACGG	100	ENDOGENOUS	FALSE	13	6	20	76.15	20	6
WNT7B	NM_058238.2	Endogenous	mRNA	Hs	TGGGCCCTGGGGCGGTGGGGACAGATGTTGACACAAATTATTTATGTTTTCTTAGTATCAGAAGAGGATTCTCGGCACTAACACATAGCCAGTCCTAACT	100	ENDOGENOUS	FALSE	18	9	27	70.71	9	27
WRN	NM_000553.4	Endogenous	mRNA	Hs	TTGTATACGTAACTCCAGAATACTGTTCAGGTAACATGGGCCTGCTCCAGCAACTTGAGGCTGATATTGGTATCACGCTCATTGCTGTGGATGAGGCTCA	100	ENDOGENOUS	FALSE	56	22	90	85.86	90	22
WT1	NM_000378.3	Endogenous	mRNA	Hs	TCTTCTTCATCCAACTTCCAAGACAAGATACCGGTGCTTCTGGAAACTACCAGGTGTGCCTGGAAGAGTTGGTCTCTGCCCTGCCTACTTTTAGTTGACT	100	ENDOGENOUS	FALSE	9.5	8	11	22.33	8	11
XRCC2	NM_005431.1	Endogenous	mRNA	Hs	CTCTGAGGAAATGTTCTCAGTGCTTAGAGAAGCTTGTAAATGACTATCGCCTGGTTCTTTTTGCAACGACACAAACTATAATGCAGAAAGCCTCGAGCTC	100	ENDOGENOUS	FALSE	36	13	59	90.35	59	13
XRCC3	NM_001100119.1	Endogenous	mRNA	Hs	GCTGCTTCAGAAGCTCCGATTTGGCAGCCAGATCTTCATCGAGCACGTGGCCGATGTGGACACCTTGTTGGAGTGTGTGAATAAGAAGGTCCCCGTACTG	100	ENDOGENOUS	FALSE	124	75	173	55.88	75	173
ZBTB16	NM_001018011.1	Endogenous	mRNA	Hs	GCGGTTCCTGGATAGTTTGCGGCTGAGAATGCACTTACTGGCTCATTCAGCGGGTGCCAAAGCCTTTGTCTGTGATCAGTGCGGTGCACAGTTTTCGAAG	100	ENDOGENOUS	FALSE	90.5	10	171	125.79	171	10
ZEB1	NM_001128128.2	Endogenous	mRNA	Hs	CAAAGTAAATATCCCTGCCAAGAACAATGATCAGCCTCAATCTGCAAATGCAAATGAACCCCAGGACAGCACAGTAAATCTACAAAGTCCTTTGAAGATG	100	ENDOGENOUS	FALSE	350	108	592	97.78	592	108
ZEB2	NM_001171653.1	Endogenous	mRNA	Hs	ACTGCAAGGCTGAAGAAATTTCAAAGTTGAAAGGTTATCACATGAAGGATCCATGCTCTCAACCTGAGGAACAAGGAGTTACTTCTCCTAATATTCCGCC	100	ENDOGENOUS	FALSE	515	183	847	91.17	847	183
ZFPM2	NM_012082.3	Endogenous	mRNA	Hs	GCTGCTCATTCTGCTGATCCTGAGAATCCACTTCTTCAAACATCTTGCATCAATTCTTCCACTGTCTTAGATTTAATTGGGCCAAATGGGAAGGGCCATG	100	ENDOGENOUS	FALSE	38	20	56	66.99	56	20
ZFYVE9	NM_004799.3	Endogenous	mRNA	Hs	TCTCCACTAGACCATGCCTTGCATTAGCTCCAGATAGCCCAGATAATGATCTCAGAGCTGGTCAGTTTGGAATTTCTGCCAGAAAGCCATTCACCACTCT	100	ENDOGENOUS	FALSE	125.5	55	196	79.44	196	55
ZIC2	NM_007129.2	Endogenous	mRNA	Hs	AACCAAACCTCCCTGCTAATCTCCATGCCCACGTTCTTTCCCACCCTGTTCCCAGTCTTCTGACAAACTGTGTACATAGCGGACTCCTCCTTTCTCCTCC	100	ENDOGENOUS	FALSE	18	15	21	23.57	21	15
ZNF205	NM_003456.2	Endogenous	mRNA	Hs	CCGCCTGCCGGAAGAGCTTCAGCCACCACTCCACGCTGATTCAGCACCAGCGCATCCACACCGGAGAGAAGCCCTACGTGTGCGACCGCTGCGCCAAGCG	100	ENDOGENOUS	FALSE	151.5	119	184	30.34	184	119
ABCF1	NM_001090.2	Housekeeping	mRNA	Hs	TCCCGCCAAGCCATGTTAGAAAATGCATCTGACATCAAGCTGGAGAAGTTCAGCATCTCCGCTCATGGCAAGGAGCTGTTCGTCAATGCAGACCTGTACA	100	HOUSEKEEPING	FALSE	334	241	427	39.38	427	241
ACTB	NM_001101.2	Housekeeping	mRNA	Hs	CCAACTTGAGATGTATGAAGGCTTTTGGTCTCCCTGGGAGTGGGTGGAGGCAGCCAGGGCTTACCTGTACACTGACTTGAGACCAGTTGAATAAAAGTGC	100	HOUSEKEEPING	FALSE	69990	69366	70614	1.26	70614	69366
G6PD	NM_000402.4	Housekeeping	mRNA	Hs	ACATCGCCTGCGTTATCCTCACCTTCAAGGAGCCCTTTGGCACTGAGGGTCGCGGGGGCTATTTCGATGAATTTGGGATCATCCGGGACGTGATGCAGAA	100	HOUSEKEEPING	FALSE	181.5	170	193	8.96	170	193
GUSB	NM_000181.1	Housekeeping	mRNA	Hs	CGGTCGTGATGTGGTCTGTGGCCAACGAGCCTGCGTCCCACCTAGAATCTGCTGGCTACTACTTGAAGATGGTGATCGCTCACACCAAATCCTTGGACCC	100	HOUSEKEEPING	FALSE	300	199	401	47.61	401	199
MRPL19	NM_014763.3	Housekeeping	mRNA	Hs	ACAGCTGACCCATATGCCAGTGGAAAAATCAGCCAGTTTCTGGGGATTTGCATTCAGAGATCAGGAAGAGGACTTGGAGCTACTTTCATCCTTAGGAATG	100	HOUSEKEEPING	FALSE	260.5	178	343	44.79	343	178
NRDE2	NM_017970.3	Housekeeping	mRNA	Hs	TGGAGGTCCTATGTACAGATTCAGAATAAGTCCCACAGTGCCAGCAAAACCAGGAGATTTTTTGACACAATCACCAGGTCTGCCAAACCCTTGGAGCCTT	100	HOUSEKEEPING	FALSE	118	73	163	53.93	163	73
OAZ1	NM_004152.2	Housekeeping	mRNA	Hs	GGTGGGCGAGGGAATAGTCAGAGGGATCACAATCTTTCAGCTAACTTATTCTACTCCGATGATCGGCTGAATGTAACAGAGGAACTAACGTCCAACGACA	100	HOUSEKEEPING	FALSE	734.5	483	986	48.42	986	483
POLR2A	NM_000937.2	Housekeeping	mRNA	Hs	TTCCAAGAAGCCAAAGACTCCTTCGCTTACTGTCTTCCTGTTGGGCCAGTCCGCTCGAGATGCTGAGAGAGCCAAGGATATTCTGTGCCGTCTGGAGCAT	100	HOUSEKEEPING	FALSE	410	237	583	59.67	583	237
PSMC4	NM_006503.2	Housekeeping	mRNA	Hs	CATCGGACAATTTCTGGAGGCTGTGGATCAGAATACAGCCATCGTGGGCTCTACCACAGGCTCCAACTATTATGTGCGCATCCTGAGCACCATCGATCGG	100	HOUSEKEEPING	FALSE	335	309	361	10.98	361	309
PUM1	NM_001020658.1	Housekeeping	mRNA	Hs	CTGGGGAACATCAGATCATTCAGTTTCCCAGCCAATCATGGTGCAGAGAAGACCTGGTCAGAGTTTCCATGTGAACAGTGAGGTCAATTCTGTACTGTCC	100	HOUSEKEEPING	FALSE	644	364	924	61.49	924	364
RPLP0	NM_001002.3	Housekeeping	mRNA	Hs	CGAAATGTTTCATTGTGGGAGCAGACAATGTGGGCTCCAAGCAGATGCAGCAGATCCGCATGTCCCTTCGCGGGAAGGCTGTGGTGCTGATGGGCAAGAA	100	HOUSEKEEPING	FALSE	8026.5	7510	8543	9.1	8543	7510
SDHA	NM_004168.3	Housekeeping	mRNA	Hs	AGGGGCAGGCTTGCGAGCTGCATTTGGCCTTTCTGAGGCAGGGTTTAATACAGCATGTGTTACCAAGCTGTTTCCTACCAGGTCACACACTGTTGCAGCA	100	HOUSEKEEPING	FALSE	443.5	149	738	93.91	738	149
SF3A1	NM_005877.4	Housekeeping	mRNA	Hs	GATGATGAGGTGTACGCACCAGGTCTGGATATTGAGAGCAGCTTGAAGCAGTTGGCTGAGCGGCGTACTGACATCTTCGGTGTAGAGGAAACAGCCATTG	100	HOUSEKEEPING	FALSE	375.5	339	412	13.75	412	339
STK11IP	NM_052902.2	Housekeeping	mRNA	Hs	GCTCTGCTTTCTGCCAACTTCAGCTACAATGCACTGACCGCCTTAGACAGCTCCCTGCGCCTCTTGTCAGCTCTGCGTTTCTTGAACCTAAGCCACAATC	100	HOUSEKEEPING	FALSE	52	27	77	67.99	77	27
TBC1D10B	NM_015527.3	Housekeeping	mRNA	Hs	GCGTTGGCCTGGGGTGGGGGTGCTCGCTTTGTCTTCTGTCCTTTGGTTCTCCTTCCATAATGCTCCTGTACCCAGTTTATTTAAGGGGACATGCACTGGA	100	HOUSEKEEPING	FALSE	199.5	155	244	31.55	244	155
TBP	NM_001172085.1	Housekeeping	mRNA	Hs	ACAGTGAATCTTGGTTGTAAACTTGACCTAAAGACCATTGCACTTCGTGCCCGAAACGCCGAATATAATCCCAAGCGGTTTGCTGCGGTAATCATGAGGA	100	HOUSEKEEPING	FALSE	129	92	166	40.56	166	92
TFRC	NM_003234.1	Housekeeping	mRNA	Hs	CAGTTTCCACCATCTCGGTCATCAGGATTGCCTAATATACCTGTCCAGACAATCTCCAGAGCTGCTGCAGAAAAGCTGTTTGGGAATATGGAAGGAGACT	100	HOUSEKEEPING	FALSE	186	130	242	42.58	242	130
UBB	NM_018955.3	Housekeeping	mRNA	Hs	ACCTGGTCCTGCGCCTGAGGGGTGGCTGTTAATTCTTCAGTCATGGCATTCGCAGTGCCCAGTGATGGCATTACTCTGCACTATAGCCATTTGCCCCAAC	100	HOUSEKEEPING	FALSE	2819	2064	3574	37.88	3574	2064
NEG_A	ERCC_00096.1	Negative	SYSTEM	CUS	AACCGCCGCATACGGCCGATTGTCGCAGCCCGGGTCGATTATAACAACGGTGCAATCTCAGCTAAACCGACGCAGTTTTGCTCCTTGGATTCTGAGCCCG	100	RNA SPIKE	FALSE	18.5	13	24	42.04	24	13
NEG_B	ERCC_00041.1	Negative	SYSTEM	CUS	GCACTGGCATTGGTCGTTTCAGGAGGCCATACAGAACTGGTTTATATGAAGGAACATGGATCATTTGAAGTCATTGGGGAAACCCTTGATGATGCGGCAG	100	RNA SPIKE	FALSE	15	11	19	37.71	19	11
NEG_C	ERCC_00019.1	Negative	SYSTEM	CUS	GTACAGGCTGCTGGCTCATGTTTCCTTCTACGCTGCACTTGCGGGCATAGAGGTCGGTTGCGATCTATATTCGGAGATAACTATTCACCCAGCGCCACTC	100	RNA SPIKE	FALSE	8.5	5	12	58.23	12	5
NEG_D	ERCC_00076.1	Negative	SYSTEM	CUS	AGAGATCACGTGGACCAAAGCTGATTGATTACGGGACTGGCCGTAAGTGCTGCCCGCGAGTAGATCGTCTAGATCCGGCTAAAATTCCCTGCGGTGCCTT	100	RNA SPIKE	FALSE	9.5	9	10	7.44	10	9
NEG_E	ERCC_00098.1	Negative	SYSTEM	CUS	CCCAGATGACCTTCTCCCTCATAATCACTTAATCTGAGCGCAGGAGGCAGGCTGTATTAATTCCGGCCTCCAACCGGACCGTGGAACGACGCGACCAAGT	100	RNA SPIKE	FALSE	19	16	22	22.33	16	22
NEG_F	ERCC_00126.1	Negative	SYSTEM	CUS	GGGTCCTTACCGGCTGTAAGCTCACTACAATCCAGGTACAGAGTGCGTTAACCGGCCATTAGAGGGCCGCTACACCCGTCAGAATTTAAACGTATGGGCG	100	RNA SPIKE	FALSE	15.5	10	21	50.18	21	10
NEG_G	ERCC_00144.1	Negative	SYSTEM	CUS	ACCCGTATGAACTGTTGCCGGCTCGGAAATGTTAAGGCTCTGCGCACGCACTTTATCATTCGCAGCCTGTTCTGTCAGCGGGTCAGCCTAGGTTACGGTG	100	RNA SPIKE	FALSE	9.5	9	10	7.44	10	9
NEG_H	ERCC_00154.1	Negative	SYSTEM	CUS	TTGGTCCGAGGAGGCATATAGGAAACGATGGGCACGCGCTATTCAGACGTTATTTGGTATGGAGTAAGAGGCCGGAAACTGGGCTCGATTGATGGATACT	100	RNA SPIKE	FALSE	16.5	12	21	38.57	21	12
POS_A	ERCC_00117.1	Positive	SYSTEM	CUS	TCAGGCCTTGCCCTTACTAATGGCGCGTTGTAACGGGCCTTGAGGGAATGTCACTATTGAGGCACCCGTTCGACCCTCAGAGATATACCATTCCGCCTAT	100	RNA SPIKE	FALSE	68479	68368	68590	0.23	68590	68368
POS_B	ERCC_00112.1	Positive	SYSTEM	CUS	ATGAAAGCGCTGCTACTATGATAAGAGTACACGTACAGGTCTCGCCCGATTGGATTATGGCGAGCTGCCGCATTGACGGACATACCTTTGAACGTAATCG	100	RNA SPIKE	FALSE	11901	11759	12043	1.69	12043	11759
POS_C	ERCC_00002.1	Positive	SYSTEM	CUS	GCCGCTTTCGCTCGGGTCTGCGGGTTATAGCTTTTCAGTCTCGACGGGCTAGCACACATCTGGTTGACTAGGCGCATAGTCGCCATTCACAGATTTGCTC	100	RNA SPIKE	FALSE	3901.5	3787	4016	4.15	4016	3787
POS_D	ERCC_00092.1	Positive	SYSTEM	CUS	TACCTGGCATTTGGGCACTTCTTGCGTTTAAGCGGGAAAGATCGCGAGGGCCCGCTATTTGCGATACTTCCCATGTCGGTGCCGTCGCCTCTATGTACTC	100	RNA SPIKE	FALSE	1012	1007	1017	0.7	1017	1007
POS_E	ERCC_00035.1	Positive	SYSTEM	CUS	GGTTGAATTTGAGCGGATGGGCTCAACTGCGTCGTAACCGGTAGATACAGGGCATACGAGCCTCCCTATTTAACGGCATCATCCCGCGTAGTGCTGGTCA	100	RNA SPIKE	FALSE	217.5	204	231	8.78	231	204
POS_F	ERCC_00034.1	Positive	SYSTEM	CUS	ACGAAGCTGTTCGGCCGCACGCAAGTACCTCCCACTTAGAAAGCGAATAACCCAACGACCGTGTTCAACCCTGGCCGTCTCTCAACCAGGTATGCAATCA	100	RNA SPIKE	FALSE	106.5	102	111	5.98	111	102

## Sheet: nCounter BC360 (normalized)
Probe Name	Accession #	Class Name	Analyte Type	Species Name	Target Sequence	% Samples above Threshold	Comments	Positive Flag	Avg Count	Min Count	Max Count	%CV	Case 1	Case 2
ABCA8	NM_007168.2	Endogenous	mRNA	Hs	GAATCGGACATTGCTATTTTGGGAGAAGTACAAGCGGAAAAAGCTGACGACACTGAAAGGCTTGTTGAGATGGAACAAGTCCTCTCTTCACTTAACAAGA	100	ENDOGENOUS	FALSE	68.29	16648	119931	106.95	119931	16648
ACTR3B	NM_001040135.1	Endogenous	mRNA	Hs	CCAGAAGAAGTTTGTTATAGACGTTGGTTACGAAAGATTCCTGGGACCTGAAATATTCTTTCACCCGGAGTTTGCCAACCCAGACTTTATGGAGTCCATC	100	ENDOGENOUS	FALSE	137298	101275	173.32	37.1	173.32	101275
ACVR1B	NM_004302.4	Endogenous	mRNA	Hs	GAGTCCATGAAGAATATCAGCTGCCATATTACGACTTAGTGCCCTCTGACCCTTCCATTGAGGAAATGCGAAAGGTTGTATGTGATCAGAAGCTGCGTCC	100	ENDOGENOUS	FALSE	207573	170641	244505	25.16	244505	170641
ACVR1C	NM_145259.2	Endogenous	mRNA	Hs	GGAATTTTGCCACCATGTGACTTATTGGGGCAGAGAAAACTCAGGGTTGTCTTTGAGTCTGCACAAAAGCACCAGGGAACCTGCTTAGCAAATCGTCTGA	100	ENDOGENOUS	FALSE	17943	4162	31724	108.62	31724	4162
ACVRL1	NM_000020.1	Endogenous	mRNA	Hs	TCTGCCCGACTCACCGCGCTGCGGATCAAGAAGACACTACAAAAAATTAGCAACAGTCCAGAGAAGCCTAAAGTGATTCAATAGCCCAGGAGCACCTGAT	100	ENDOGENOUS	FALSE	140259	90176	190343	50.5	190343	90176
ADAM12	NM_003474.5	Endogenous	mRNA	Hs	AGCAAAGAACTGATCATAAATCTGGAAAGAAATGAAGGTCTCATTGCCAGCAGTTTCACGGAAACCCACTATCTGCAAGACGGTACTGATGTCTCCCTCG	100	ENDOGENOUS	FALSE	644881	416198	873565	50.15	873565	416198
ADCY9	NM_001116.3	Endogenous	mRNA	Hs	GTAGAGCATCAGTTACAAAACCCTCGAATAGCTTGAGAGCCCCACAGGCTCTGCCACACCCGTGACTTCATCCACACTGACGTCACCCGCGGGGGCTCCC	100	ENDOGENOUS	FALSE	331445	212008	450882	50.96	212008	450882
ADD1	NM_001119.4	Endogenous	mRNA	Hs	ACGGTGTAAATTGGCAGCGTTTTATAGACTAGCAGATCTCTTTGGGTGGTCTCAGCTTATCTACAATCATATCACAACCAGAGTGAACTCCGAGCAGGAA	100	ENDOGENOUS	FALSE	470043	321.86	618227	44.58	618227	321.86
ADM	NM_001124.2	Endogenous	mRNA	Hs	CAGCGAGGTGTAAAGTTGTTCGCCGCGTGGAATGTGAGTGTGTTTGTGTGCATGAAAGAGAAAGACTGATTACCTCCTGTGTGGAAGAAGGAAACACCGA	100	ENDOGENOUS	FALSE	73758	69366	78149	8.42	78149	69366
AGR2	NM_006408.3	Endogenous	mRNA	Hs	ACCCATCTCTGACAGTTAGAGCCGATATCACTGGAAGATATTCAAATCGTCTCTATGCTTACGAACCTGCAGATACAGCTCTGTTGCTTGACAACATGAA	100	ENDOGENOUS	FALSE	1145421	337121	1953.72	99.8	1953.72	337121
AGT	NM_000029.3	Endogenous	mRNA	Hs	CCCGCCATTCTGCACACCGAGCTGAACCTGCAAAAATTGAGCAATGACCGCATCAGGGTGGGGGAGGTGCTGAACAGCATTTTTTTTGAGCTTGAAGCGG	100	ENDOGENOUS	FALSE	18.93	13873	23986	37.78	23986	13873
AGTR1	NM_009585.3	Endogenous	mRNA	Hs	AACCTGTACGCTAGTGTGTTTCTACTCACGTGTCTCAGCATTGATCGATACCTGGCTATTGTTCACCCAATGAAGTCCCGCCTTCGACGCACAATGCTTG	100	ENDOGENOUS	FALSE	68715	61126	76303	15.62	61126	76303
AKT3	NM_001206729.1	Endogenous	mRNA	Hs	TGCTATGAAGATTCTGAAGAAAGAAGTCATTATTGCAAAGGATGAAGTGGCACACACTCTAACTGAAAGCAGAGTATTAAAGAACACTAGACATCCCTTT	100	ENDOGENOUS	FALSE	285856	141507	430205	71.41	430205	141507
ALDH1A1	NM_000689.4	Endogenous	mRNA	Hs	GCCGACTTGGACAATGCTGTTGAATTTGCACACCATGGGGTATTCTACCACCAGGGCCAGTGTTGTATAGCCGCATCCAGGATTTTTGTGGAAGAATCAA	100	ENDOGENOUS	FALSE	491659	188677	794642	87.15	794642	188677
ALDOA	NM_000034.3	Endogenous	mRNA	Hs	GAAGGCTGCGCAGGAGGAGTATGTCAAGCGAGCCCTGGCCAACAGCCTTGCCTGTCAAGGAAAGTACACTCCGAGCGGTCAGGCTGGGGCTGCTGCCAGC	100	ENDOGENOUS	FALSE	4116536	2982035	5251037	38.98	2982035	5251037
ANGPT1	NM_001199859.1	Endogenous	mRNA	Hs	CTACTGGGCCTCCTCTCATAAAAGAGACAGTTGTTGGCAAGGTAGCAATACCAGTTTCAAACTTGGTGACTTGATCCACTATGCCTTAATGGTTTCCTCC	100	ENDOGENOUS	FALSE	17849	12486	23213	42.49	23213	12486
ANLN	NM_018685.2	Endogenous	mRNA	Hs	CGTGCCAGGCGAGAGAATCTTCAGAGAAAAATGGCTGAGAGGCCCACAGCAGCTCCAAGGTCTATGACTCATGCTAAGCGAGCTAGACAGCCACTTTCAG	100	ENDOGENOUS	FALSE	199965	97493	302438	72.47	97493	302438
ANXA9	NM_003568.2	Endogenous	mRNA	Hs	TTCGGTGATCAAGAACACACCGCTGTACTTTGCTGACAAACTTCATCAAGCCCTCCAGGAAACTGAGCCCAATTACCAAGTCCTGATTCGCATCCTTATC	100	ENDOGENOUS	FALSE	207461	68.09	346832	95.01	68.09	346832
APH1B	NM_001145646.1	Endogenous	mRNA	Hs	GCTGGTGTCAGCCCAGACCTTCATAAGTTCTTATTATGGAATAAACCTGGCGTCAGCATTTATAATCCTGGTGCTCATGGGCACCTGGGCATTCTTAGCT	100	ENDOGENOUS	FALSE	48452	31909	64995	48.29	64995	31909
APOD	NM_001647.3	Endogenous	mRNA	Hs	GTTAAGTTTTCCTGGTTTATGCCATCGGCACCGTACTGGATCCTGGCCACCGACTATGAGAACTATGCCCTCGTGTATTCCTGTACCTGCATCATCCAAC	100	ENDOGENOUS	FALSE	5098701	280.24	9917162	133.65	9917162	280.24
APOE	NM_000041.2	Endogenous	mRNA	Hs	GGGCTGCGTTGCTGGTCACATTCCTGGCAGGATGCCAGGCCAAGGTGGAGCAAGCGGTGGAGACAGAGCCGGAGCCCGAGCTGCGCCAGCAGACCGAGTG	100	ENDOGENOUS	FALSE	3720204	1388882	6051525	88.62	1388882	6051525
AR	NM_000044.2	Endogenous	mRNA	Hs	AGACTGTGAGCCTAGCAGGGCAGATCTTGTCCACCGTGTGTCTTCTTCTGCACGAGACTTTGAGGCTGTCAGAGCGCTTTTTGCGTGGTTGCTCCCGCAA	100	ENDOGENOUS	FALSE	792306	47169	1537443	133	1537443	47169
AREG	NM_001657.3	Endogenous	mRNA	Hs	GAGAATGCAAATATATAGAGCACCTGGAAGCAGTAACATGCAAATGTCAGCAAGAATATTTCGGTGAACGGTGTGGGGAAAAGTCCATGAAAACTCACAG	100	ENDOGENOUS	FALSE	201115	173.32	228909	19.54	173.32	228909
ARID1A	NM_006015.4	Endogenous	mRNA	Hs	CCATGCAGGGCCGGGCGCAGAGTGCCATGGGCGGCCTCTCTTATACACAGCAGATTCCTCCTTATGGACAACAAGGCCCCAGCGGGTATGGTCAACAGGG	100	ENDOGENOUS	FALSE	621491	546607	696376	17.04	696376	546607
ARNT2	NM_014862.3	Endogenous	mRNA	Hs	CTGTATGCATGGACATGAATGGGATGTCGGTGCCCACAGAGTTCTTATCCCGGCATAACTCCGATGGAATCATCACATTTGTGGATCCAAGATGTATCAG	100	ENDOGENOUS	FALSE	98663	83565	113761	21.64	83565	113761
ASPM	NM_018136.4	Endogenous	mRNA	Hs	TGATCCAAGCACATTATAGAGGATATAAAGGAAGGCAGGTCTTTCTTCGGCAGAAATCTGCTGCTTTGATCATACAAAAATATATACGAGCCAGGGAGGC	100	ENDOGENOUS	FALSE	62337	31724	92951	69.45	31724	92951
ASPN	NM_017680.4	Endogenous	mRNA	Hs	CTTCTACTTTTAGGAGGACTACTCTCTTCTGACAGTCCTAGACTGGTCTTCTACACTAAGACACCATGAAGGAGTATGTGCTCCTATTATTCCTGGCTTT	100	ENDOGENOUS	FALSE	342817	253881	431753	36.69	431753	253881
ATAD2	NM_014109.3	Endogenous	mRNA	Hs	TACCGATTATCTTCCGCAGGACCAAGAAGTCCTTACTGTAAACGAATGAACAGGCGAAGGCATGCAATCCACAGTAGTGACTCGACTTCATCTTCCTCCT	100	ENDOGENOUS	FALSE	246523	179.51	313536	38.44	179.51	313536
ATM	NM_000051.3	Endogenous	mRNA	Hs	AGTACTTAATGATCTGCTTATCTGCTGCCGTCAACTAGAACATGATAGAGCTACAGAACGAAAGAAAGAAGTTGAGAAATTTAAGCGCCTGATTCGAGAT	100	ENDOGENOUS	FALSE	255239	169254	341224	47.64	341224	169254
ATP10B	NM_025153.2	Endogenous	mRNA	Hs	CGGGCAAGTGTTCTTCTTGAGCAATGACCTTGACCTGTATGATGAAGAGACCGATTTATCCATTCAATGTCGAGCCCTCAACATCGCAGAGGACTTGGGC	100	ENDOGENOUS	FALSE	9885	9711	10059	2.49	10059	9711
AURKA	NM_003600.2	Endogenous	mRNA	Hs	ACCCCGGTAGGCCTGATTGGGTTTCTAGTCCTCCTTAACCACTTATCTCCCATATGAGAGTGTGAAAAATAGGAACACGTGCTCTACCTCCATTTAGGGA	100	ENDOGENOUS	FALSE	85482	43.33	127634	69.74	43.33	127634
AURKB	NM_001256834.1	Endogenous	mRNA	Hs	GTGCTGCCTCCCTCTGCCCTTCAATCTGTCGCCTGATGGTCCCTGTCATTCACTCGGGTGCGTGTGTTTGTATGTCTGTGTATGTATAGGGGAAAGAAGG	100	ENDOGENOUS	FALSE	61243	23986	98.5	86.03	23986	98.5
AXIN1	NM_181050.1	Endogenous	mRNA	Hs	AGCCCGATGGGGAACAGTGTTGGGTGTACCACCCATCCCTGTGGTCTACCCGTGTCTAGAGGCAGGTAGGGGGTCCCTCCAAGTGGTCCACAAGCTTCTG	100	ENDOGENOUS	FALSE	191109	140823	241395	37.21	140823	241395
AXIN2	NM_004655.3	Endogenous	mRNA	Hs	CTTGTCCAGCAAAACTCTGAGGGCCACGGCGAGTGTGAGGTCCACGGAAACTGTTGACAGTGGATACAGGTCCTTCAAGAGGAGCGATCCTGTTAATCCT	100	ENDOGENOUS	FALSE	106935	77.69	136.18	38.68	136.18	77.69
B3GNT3	NM_014256.3	Endogenous	mRNA	Hs	TGCACCTGCAGTGGTTTAATGGCAGATAAGCTCCGTCTGCAGTTCCAGGCCAGCCAGAAACTCCTGTGTCCACATAGAGCTGACGTGAGAAATATCTTTC	100	ENDOGENOUS	FALSE	48691	29403	67979	56.02	29403	67979
BAD	NM_004322.3	Endogenous	mRNA	Hs	AGGGAGGGCTGACCCAGATTCCCTTCCGGTGCGTGTGAAGCCACGGAAGGCTTGGTCCCATCGGAAGTTTTGGGTTTTCCGCCCACAGCCGCCGGAAGTG	100	ENDOGENOUS	FALSE	223581	215036	232125	5.4	232125	215036
BAG1	NM_004323.3	Endogenous	mRNA	Hs	CTTCATGTTACCTCCCAGCAGGGCAGCAGTGAACCAGTTGTCCAAGACCTGGCCCAGGTTGTTGAAGAGGTCATAGGGGTTCCACAGTCTTTTCAGAAAC	100	ENDOGENOUS	FALSE	474.75	407874	541625	19.92	541625	407874
BAIAP2L1	NM_018842.4	Endogenous	mRNA	Hs	TTTGCACAGGGAGATGTCATCACGCTGCTCATCCCCGAGGAGAAGGATGGCTGGCTCTATGGAGAACACGACGTGTCCAAGGCGAGGGGTTGGTTCCCGT	100	ENDOGENOUS	FALSE	269179	202.55	335808	35.01	335808	202.55
BAIAP3	NM_001286464.1	Endogenous	mRNA	Hs	GCACGGACCAGCTGCACCTGGACATCTGGGATCATGACGACGATGTATCCCTGGTAGAAGCGTGCAGGAAGCTGAATGAAGTCATCGGCCTGAAGGGCAT	100	ENDOGENOUS	FALSE	27201	18035	36366	47.65	36366	18035
BAMBI	NM_012342.2	Endogenous	mRNA	Hs	AGCTGACTTCTTCCAAAGAGTTGTGGTTCCGGGCAGCGGTCATTGCCGTGCCCATTGCTGGAGGGCTGATTTTAGTGTTGCTTATTATGTTGGCCCTGAG	100	ENDOGENOUS	FALSE	999565	22197	1976933	138.28	1976933	22197
BAX	NM_004324.3	Endogenous	mRNA	Hs	CCCCGAGAGGTCTTTTTCCGAGTGGCAGCTGACATGTTTTCTGACGGCAACTTCAACTGGGGCCGGGTTGTCGCCCTTTTCTACTTTGCCAGCAAACTGG	100	ENDOGENOUS	FALSE	388196	343545	432846	16.27	343545	432846
BBC3	NM_014417.4	Endogenous	mRNA	Hs	GGGGCCCGTGAAGAGCAAATGAGCCAAACGTGACCACTAGCCTCCTGGAGCCAGAGAGTGGGGCTCGTTTGCCGGTTGCTCCAGCCCGGCGCCCAGCCAT	100	ENDOGENOUS	FALSE	165725	124.86	206591	34.87	206591	124.86
BBOX1	NM_003986.2	Endogenous	mRNA	Hs	AGCCCTCCATCATCCACCTGGGGTTCAGCTTCTTCACTGCATAAAGCAAACAGTCACAGGGGGTGATTCAGAAATTGTAGATGGGTTTAATGTGTGCCAA	100	ENDOGENOUS	FALSE	30282	24972	35593	24.8	35593	24972
BCAS1	NM_003657.3	Endogenous	mRNA	Hs	AGATTCATCCCTTGGATCAGTGAAGCTTGATGTCAGCTCCAATAAAGCTCCAGCGAACAAAGACCCAAGTGAGAGCTGGACACTTCCGGTGGCAGCTGGA	100	ENDOGENOUS	FALSE	28508	22197	34819	31.31	34819	22197
BCL11A	NM_018014.3	Endogenous	mRNA	Hs	AGCAAGGCAAACCCCAGCACTTAAGCAAACGGGAATTCTCGCCCGAGCCTCTTGAAGCCATTCTTACAGATGATGAACCAGACCACGGCCCGTTGGGAGC	100	ENDOGENOUS	FALSE	25.04	15261	34819	55.23	34819	15261
BCL2	NM_000633.2	Endogenous	mRNA	Hs	CCAAGCACCGCTTCGTGTGGCTCCACCTGGATGTTCTGTGCCTGTAAACATAGATTCGCTTTCCATGTTGTTGGCCGGATCACCATCTGAAGAGCAGACG	100	ENDOGENOUS	FALSE	143754	123472	164035	19.95	164035	123472
BCL2A1	NM_004049.2	Endogenous	mRNA	Hs	GCACATTGCCTCAACAGCTTCAAGGTGAGCCAGCTCAAGACTTTGCTCTCCACCAGGCAGAAGATGACAGACTGTGAATTTGGATATATTTACAGGCTGG	100	ENDOGENOUS	FALSE	25413	22197	28629	17.9	28629	22197
BCL2L1	NM_001191.3	Endogenous	mRNA	Hs	CTGATTGGTGCAACCCTTACCCCTTAGCCTCCCTGAAAATGTTTTTCTGCCAGGGAGCTTGAAAGTTTTCAGAACCTCTTCCCCAGAAAGGAGACTAGAT	100	ENDOGENOUS	FALSE	347602	316464	378741	12.67	316464	378741
BCL6B	NM_181844.3	Endogenous	mRNA	Hs	AGTCCAGCCAGCCCTGACCCCAAGGCCTGCAACTGGAAAAAGTACAAGTACATCGTGCTAAACTCTCAGGCCTCCCAAGCAGGGAGCCTGGTCGGGGAGA	100	ENDOGENOUS	FALSE	44423	34683	54163	31.01	54163	34683
BDNF	NM_170734.3	Endogenous	mRNA	Hs	CCAGGGTGATGCTCAGTAGTCAAGTGCCTTTGGAGCCTCCTCTTCTCTTTCTGCTGGAGGAATACAAAAATTACCTAGATGCTGCAAACATGTCCATGAG	100	ENDOGENOUS	FALSE	11659	10833	12486	10.03	10833	12486
BIRC5	NM_001168.2	Endogenous	mRNA	Hs	CCATTCTAAGTCATTGGGGAAACGGGGTGAACTTCAGGTGGATGAGGAGACAGAATAGAGTGATAGGAAGCGTCTGGCAGATACTCCTTTTGCCACTGCT	100	ENDOGENOUS	FALSE	431102	93624	768.58	110.71	93624	768.58
BLM	NM_000057.3	Endogenous	mRNA	Hs	GGAGGGTGATTCCTGCCCTACAGGGAATTCTATGAAGGAGTTAAATTTTTCACACCTTCCCTCAAATTCTGTTTCTCCTGGGGACTGTTTACTGACTACC	100	ENDOGENOUS	FALSE	16902	11606	22197	44.31	11606	22197
BLVRA	NM_000712.3	Endogenous	mRNA	Hs	TTCCTGAAAAAAGAAGTGGTGGGGAAAGACCTGCTGAAAGGGTCGCTCCTCTTCACAGCTGGCCCGTTGGAAGAAGAGCGGTTTGGCTTCCCTGCATTCA	100	ENDOGENOUS	FALSE	844521	803927	885115	6.8	803927	885115
BMP2	NM_001200.3	Endogenous	mRNA	Hs	AGTTCTATCCCCACGGAGGAGTTTATCACCTCAGCAGAGCTTCAGGTTTTCCGAGAACAGATGCAAGATGCTTTAGGAAACAATAGCAGTTTCCATCACC	100	ENDOGENOUS	FALSE	19397	12486	26308	50.39	26308	12486
BMP4	NM_001202.5	Endogenous	mRNA	Hs	CTTTCCACTGGCTGACCACCTCAACTCAACCAACCATGCCATTGTGCAGACCCTGGTCAATTCTGTCAATTCCAGTATCCCCAAAGCCTGTTGTGTGCCC	100	ENDOGENOUS	FALSE	150294	23585	277003	119.23	277003	23585
BMP5	NM_021073.2	Endogenous	mRNA	Hs	GGTCTTGTGGGAAGACAGGGACCTCAGTCAAAACAACCATTCATGGTGGCCTTCTTCAAGGCGAGTGAGGTACTTCTTCGATCCGTGAGAGCAGCCAACA	100	ENDOGENOUS	FALSE	11886	8511	15261	40.15	8511	15261
BMP6	NM_001718.4	Endogenous	mRNA	Hs	TGACAACTCCAATGTCATTCTGAAAAAATACAGGAATATGGTTGTAAGAGCTTGTGGATGCCACTAACTCGAAACCAGATGCTGGGGACACACATTCTGC	100	ENDOGENOUS	FALSE	28121	22197	34045	29.79	34045	22197
BMP7	NM_001719.1	Endogenous	mRNA	Hs	GCTTCGTCAACCTCGTGGAACATGACAAGGAATTCTTCCACCCACGCTACCACCATCGAGAGTTCCGGTTTGATCTTTCCAAGATCCCAGAAGGGGAAGC	100	ENDOGENOUS	FALSE	12366	6937	17796	62.09	17796	6937
BMP8A	NM_181809.3	Endogenous	mRNA	Hs	ACTTGGGGCCTATCTGCCATTGCAGGACCTGATTTAACAGCTCTCTTCTTCCAATACTGGGCAGTAGAGTTTCGGAAACTGACAAATGTGTGGTCTCTTC	100	ENDOGENOUS	FALSE	36805	20891	52718	61.15	20891	52718
BMPR1A	NM_004329.2	Endogenous	mRNA	Hs	GATGAAATCAGACTCCGACCAGAAAAAGTCAGAAAATGGAGTAACCTTAGCACCAGAGGATACCTTGCCTTTTTTAAAGTGCTATTGCTCAGGGCACTGT	100	ENDOGENOUS	FALSE	267284	221972	312595	23.97	312595	221972
BMPR1B	NM_001203.2	Endogenous	mRNA	Hs	ACTTAATTGAGCAGTCTCAGAGCTCAGGAAGTGGATCAGGCCTCCCTCTGCTGGTCCAAAGGACTATAGCTAAGCAGATTCAGATGGTGAAACAGATTGG	100	ENDOGENOUS	FALSE	8871	3869	13873	79.75	3869	13873
BMPR2	NM_001204.6	Endogenous	mRNA	Hs	CAGCGGCCCTGGCGGGTGCCCTGGCTACCATGGACCATCCTGCTGGTCAGCACTGCGGCTGCTTCGCAGAATCAAGAACGGCTATGTGCGTTTAAAGATC	100	ENDOGENOUS	FALSE	549162	459206	639118	23.17	639118	459206
BNC2	NM_017637.5	Endogenous	mRNA	Hs	TCCCTAGCCAGCTAGTATTTTCTGGGCTAAAGACTGTACAACCAGTTCCTCCATTTTATAGAAGTTTACTCACTCCAGGGGAAATGGTGAGTCCTCCAAC	100	ENDOGENOUS	FALSE	70023	40233	99814	60.17	99814	40233
BNIP3	NM_004052.3	Endogenous	mRNA	Hs	CGCTCCGACCTCCGCTTTCCCACCGCCCGCAGCTGAAGCACATCCCGCAGCCCGGCGCGGACTCCGATCGCCGCAGTTGCCCTCTGGCGCCATGTCGCAG	100	ENDOGENOUS	FALSE	168326	140.12	196533	23.7	196533	140.12
BORCS7	NM_001136200.1	Endogenous	mRNA	Hs	CGGCGACTCACCATCGTCAGTGCGCAACCGTTCGCTAACTGAAATGATGGCGACTGGAACGCCAGAGTCTCAAGCGCGGTTCGGTCAGTCCGTGAAGGGG	100	ENDOGENOUS	FALSE	174474	147786	201163	21.63	147786	201163
BRCA1	NM_007294.3	Endogenous	mRNA	Hs	TAGTTCTACCAGTAAAAATAAAGAACCAGGAGTGGAAAGGTCATCCCCTTCTAAATGCCCATCATTAGATGATAGGTGGTACATGCACAGTTGCTCTGGG	100	ENDOGENOUS	FALSE	38286	29403	47169	32.81	29403	47169
BRCA2	NM_000059.3	Endogenous	mRNA	Hs	ATCTCCAAGGAAGTTGTACCGTCTTTGGCCTGTGAATGGTCTCAACTAACCCTTTCAGGTCTAAATGGAGCCCAGATGGAGAAAATACCCCTATTGCATA	100	ENDOGENOUS	FALSE	140909	48746	233071	92.5	48746	233071
BTG2	NM_006763.2	Endogenous	mRNA	Hs	AGGTCTTCAGCGGGGCGCTCCAGGAGGCACTCACAGAGCACTACAAACACCACTGGTTTCCCGAAAAGCCGTCCAAGGGCTCCGGCTACCGCTGCATTCG	100	ENDOGENOUS	FALSE	707523	155381	1259666	110.36	1259666	155381
C5orf38	NM_001294337.1	Endogenous	mRNA	Hs	CCCCGCGTGGCCTCGCGTCTGGTCGCCTACCCCTCGCGGTCCACTCCGCCCAGCATGGACCTGGATCCGGGGCGCCTTGGTTGCGAATTGCCAGGAGGGC	100	ENDOGENOUS	FALSE	284637	239089	330184	22.63	239089	330184
CA12	NM_001218.3	Endogenous	mRNA	Hs	CCATATTCTTCCCCGAATCACACAGACAGTTTCTGACAGGCGCAACTCCTCCATTTTCCTCCCGCAGGTGAGAACCCTGTGGAGATGAGTCAGTGCCATG	100	ENDOGENOUS	FALSE	1220614	591919	1849308	72.84	591919	1849308
CACNA1D	NM_000720.3	Endogenous	mRNA	Hs	TGAGGAAACAAAACGAGAAGAAGAAGATGATGTGTTCAAAAGAAATGGTGCCCTGCTTGGAAACCATGTCAATCATGTTAATAGTGATAGGAGAGATTCC	100	ENDOGENOUS	FALSE	124239	52718	195759	81.41	195759	52718
CACNA1H	NM_001005407.1	Endogenous	mRNA	Hs	GATACGCTGCCCATGCTCGGGAACGTCCTTCTGCTGTGCTTCTTCGTCTTCTTCATTTTCGGCATCGTTGGCGTCCAGCTCTGGGCTGGCCTCCTGCGGA	100	ENDOGENOUS	FALSE	107705	17023	198388	119.07	17023	198388
CACNA2D1	NM_000722.2	Endogenous	mRNA	Hs	TCCCTTCGGCCGTCACTATCAAATCATGGGTGGATAAGATGCAAGAAGACCTTGTCACACTGGCAAAAACAGCAAGTGGAGTCAATCAGCTTGTTGATAT	100	ENDOGENOUS	FALSE	128627	63817	193438	71.26	193438	63817
CACNA2D3	NM_018398.2	Endogenous	mRNA	Hs	TGGGCCTCGGCTTTTGGTGGGGAGATAAAATCCATTGCTGCTAAGTACTCCGGTTCCCAGCTTCTGCAAAAGAAATACAAAGAGTATGAGAAAGACGTTG	100	ENDOGENOUS	FALSE	17382	13873	20891	28.55	20891	13873
CACNG1	NM_000727.3	Endogenous	mRNA	Hs	TCGGAGATCTTCGAATTCACCACTCAGAAGGAGTACAGCATCTCGGCAGCCGCCATCGCCATCTTCAGCCTTGGCTTCATCATCCTGGGCAGCCTCTGTG	100	ENDOGENOUS	FALSE	9658	6937	12.38	39.85	12.38	6937
CACNG4	NM_014405.2	Endogenous	mRNA	Hs	TCCCCAGAACGGCTCTTTTTGTCACACAGGATGGCATGTGATCCTCAAGACGACGAACAATGAACTAAAGCCAAATGCAGCCCTCCCTGGCCTCCAGAGG	100	ENDOGENOUS	FALSE	118205	65769	170641	62.74	65769	170641
CACNG6	NM_031897.2	Endogenous	mRNA	Hs	CTTGGGTGGGAGTTGGGGGCCCCTTCATTTCCCAGGTCTGGATCGATTCACTTGCCGGGAGAGACTTTTTACAACTCATCTGCAGCTCCGGGTGCGGTTG	100	ENDOGENOUS	FALSE	7951	6.19	9711	31.32	6.19	9711
CALML5	NM_017422.4	Endogenous	mRNA	Hs	TCGGAGGCCCAGCTAAGGAAACTCATCTCCGAGGTTGACAGCGACGGCGACGGCGAAATCAGCTTCCAGGAGTTCCTGACGGCGGCGAAGAAGGCCAGGG	100	ENDOGENOUS	FALSE	5003388	113741	9893035	138.21	113741	9893035
CAMK2B	NM_001220.3	Endogenous	mRNA	Hs	TCACCAGAAGCTGGAGAGAGAGGCTCGGATCTGCCGCCTTCTGAAGCATTCCAACATCGTGCGTCTCCACGACAGCATCTCCGAGGAGGGCTTCCACTAC	100	ENDOGENOUS	FALSE	25839	10059	41.62	86.37	10059	41.62
CAV1	NM_001753.4	Endogenous	mRNA	Hs	CTGTGACGAAATACTGGTTTTACCGCTTGCTGTCTGCCCTCTTTGGCATCCCGATGGCACTCATCTGGGGCATTTACTTCGCCATTCTCTCTTTCCTGCA	100	ENDOGENOUS	FALSE	360149	174803	545494	72.78	545494	174803
CBLC	NM_001130852.1	Endogenous	mRNA	Hs	GACCTCACCTGCAGCGGGCACGTGTCCATCTTCGAGTTCGACGTCTTCACCAGGCTCTTTCAGCCATGGCCAACACTCCTCAAGAACTGGCAGCTCCTGG	100	ENDOGENOUS	FALSE	33751	31909	35593	7.72	35593	31909
CCL2	NM_002982.3	Endogenous	mRNA	Hs	CCCCAAGCAGAAGTGGGTTCAGGATTCCATGGACCACCTGGACAAGCAAACCCAAACTCCGAAGACTTGAACACTCACTCCACAACCCAAGAATCTGCAG	100	ENDOGENOUS	FALSE	175612	94338	256885	65.45	256885	94338
CCL21	NM_002989.2	Endogenous	mRNA	Hs	TGATGGAGGGGCTCAGGACTGTTGCCTCAAGTACAGCCAAAGGAAGATTCCCGCCAAGGTTGTCCGCAGCTACCGGAAGCAGGAACCAAGCTTAGGCTGC	100	ENDOGENOUS	FALSE	210.75	129021	292478	54.84	292478	129021
CCL3L1	NM_021006.5	Endogenous	mRNA	Hs	GGGGAGGAGCAGGAGCCTGAGCCTTGGGAACATGCGTGTGACCTCTACAGCTACCTCTTCTATGGACTGGTTATTGCCAAACAGCCACACTGTGGGACTC	100	ENDOGENOUS	FALSE	77.52	44394	110646	60.43	110646	44394
CCL4	NM_002984.2	Endogenous	mRNA	Hs	TTCTGCAGCCTCACCTCTGAGAAAACCTCTTTGCCACCAATACCATGAAGCTCTGCGTGACTGTCCTGTCTCTCCTCATGCTAGTAGCTGCCTTCTGCTC	100	ENDOGENOUS	FALSE	69449	56.88	82018	25.59	82018	56.88
CCL5	NM_002985.2	Endogenous	mRNA	Hs	CCAAGTGTGTGCCAACCCAGAGAAGAAATGGGTTCGGGAGTACATCAACTCTTTGGAGATGAGCTAGGATGGAGAGTCCTTGAACCTGAACTTACACAAA	100	ENDOGENOUS	FALSE	419257	296888	541625	41.28	541625	296888
CCL7	NM_006273.3	Endogenous	mRNA	Hs	TAAAGCCTTGGATGTATATGTCATCTCAGTGCTGTAAAAACTGTGGGATGCTCCTCCCTTCTCTACCTCATGGGGGTATTGTATAAGTCCTTGCAAGAAT	100	ENDOGENOUS	FALSE	7.79	3095	12486	85.24	3095	12486
CCL8	NM_005623.2	Endogenous	mRNA	Hs	GAGCTCAACTAAGTTCACGGCAAAATGTCATTGTTCTCCCTCCTACCTGTCTGTAGTGTTGTGGGGTCCTCCCATGGATCATCAAGGTGAAACACTTTGG	100	ENDOGENOUS	FALSE	27094	20891	33296	32.37	20891	33296
CCNA1	NM_001111045.1	Endogenous	mRNA	Hs	TTCCCCTATGCTGGTAGATTCATCTCTCCTCTCCCAGTCTGAAGATATATCCAGTCTTGGCACAGATGTGATAAATGTGACTGAATATGCTGAAGAAATT	100	ENDOGENOUS	FALSE	16515	10833	22197	48.66	10833	22197
CCNA2	NM_001237.4	Endogenous	mRNA	Hs	GATAGATGCTGACCCATACCTCAAGTATTTGCCATCAGTTATTGCTGGAGCTGCCTTTCATTTAGCACTCTACACAGTCACGGGACAAAGCTGGCCTGAA	100	ENDOGENOUS	FALSE	50879	44878	56.88	16.68	44878	56.88
CCNB1	NM_031966.2	Endogenous	mRNA	Hs	GAGACAACTTGAGGAAGAGCAAGCAGTCAGACCAAAATACCTACTGGGTCGGGAAGTCACTGGAAACATGAGAGCCATCCTAATTGACTGGCTAGTACAG	100	ENDOGENOUS	FALSE	225526	162488	288564	39.53	162488	288564
CCND1	NM_053056.2	Endogenous	mRNA	Hs	CTGAGGAGCCCCAACAACTTCCTGTCCTACTACCGCCTCACACGCTTCCTCTCCAGAGTGATCAAGTGTGACCCGGACTGCCTCCGGGCCTGCCAGGAGC	100	ENDOGENOUS	FALSE	1490686	911478	2069893	54.95	911478	2069893
CCND2	NM_001759.2	Endogenous	mRNA	Hs	AGCCTGCATCCCTTCGCCTGCAGCCTACTTTGGGGAAATAAAGTGCCTTACTGACTGTAGCCATTACAGTATCCAATGTCTTTTGACAGGTGCCTGTCCT	100	ENDOGENOUS	FALSE	147811	66592	229.03	77.71	229.03	66592
CCNE1	NM_001238.1	Endogenous	mRNA	Hs	GAGAACTGTGTCAAGTGGATGGTTCCATTTGCCATGGTTATAAGGGAGACGGGGAGCTCAAAACTGAAGCACTTCAGGGGCGTCGCTGATGAAGATGCAC	100	ENDOGENOUS	FALSE	44662	18.57	70754	82.62	18.57	70754
CCNE2	NM_057749.2	Endogenous	mRNA	Hs	TGCTGCTGCCTTGTGCCATTTTACCTCCATTGAAGTGGTTAAGAAAGCCTCAGGTTTGGAGTGGGACAGTATTTCAGAATGTGTAGATTGGATGGTACCT	100	ENDOGENOUS	FALSE	75677	34819	116536	76.35	34819	116536
CCR1	NM_001295.2	Endogenous	mRNA	Hs	CCTTGGTATTTGTCATTGGCCTGGTTGGAAACATCCTGGTGGTCCTGGTCCTTGTGCAATACAAGAGGCTAAAAAACATGACCAGCATCTACCTCCTGAA	100	ENDOGENOUS	FALSE	36512	28629	44394	30.53	28629	44394
CCR2	NM_001123041.2	Endogenous	mRNA	Hs	GAGAAAGTGGATTGAACAAGGACGCATTTCCCCAGTACATCCACAACATGCTGTCCACATCTCGTTCTCGGTTTATCAGAAATACCAACGAGAGCGGTGA	100	ENDOGENOUS	FALSE	19477	11099	27855	60.83	27855	11099
CCR5	NM_000579.3	Endogenous	mRNA	Hs	CAAGTGTCAAGTCCAATCTATGACATCAATTATTATACATCGGAGCCCTGCCAAAAAATCAATGTGAAGCAAATCGCAGCCCGCCTCCTGCCTCCGCTCT	100	ENDOGENOUS	FALSE	41408	33296	49.52	27.71	49.52	33296
CD163	NM_203416.2	Endogenous	mRNA	Hs	CATCTTTCACTCTGCCCAGTAGCACCCCGCCCAGAAGGAACTTGTAGCCACAGCAGGGATGTTGGAGTAGTCTGCTCAAGATACACAGAAATTCGCTTGG	100	ENDOGENOUS	FALSE	169084	110646	227522	48.88	110646	227522
CD19	NM_001770.4	Endogenous	mRNA	Hs	AGATTCACACCTGACTCTGAAATCTGAAGACCTCGAGCAGATGATGCCAACCTCTGGAGCAATGTTGCTTAGGATGTGTGCATGTGTGTAAGTGTGTGTG	100	ENDOGENOUS	FALSE	22785	20.81	24.76	12.26	24.76	20.81
CD1E	NM_030893.3	Endogenous	mRNA	Hs	AAGAGGGTGTGGAGAGGGGTACTGATATCTGAATTATTAGGGCAGGTGTCCTGCCAAGGAATCCCTCCTTTAACAGAGCTTCAATGCTGCTCCTGTTCCT	100	ENDOGENOUS	FALSE	25507	13873	37.14	64.5	37.14	13873
CD24	NM_013230.2	Endogenous	mRNA	Hs	TTTTTAGACAGTCTCACTTTGTCGCCCAGGCCGGAGTGCAGTGGTGCGATCTCAGATCAGTGTACCATTTGCCTCCCGGGCTCAAGCGATTCTCCTGCCT	100	ENDOGENOUS	FALSE	2696375	1597021	3795729	57.66	1597021	3795729
CD27	NM_001242.4	Endogenous	mRNA	Hs	GCTGCCAGATGTGTGAGCCAGGAACATTCCTCGTGAAGGACTGTGACCAGCATAGAAAGGCTGCTCAGTGTGATCCTTGCATACCGGGGGTCTCCTTCTC	100	ENDOGENOUS	FALSE	70756	61042	80.47	19.42	80.47	61042
CD274	NM_014143.3	Endogenous	mRNA	Hs	AAGGATACTTCTGAACAAGGAGCCTCCAAGCAAATCATCCATTGCTCATCCTAGGAAGACGGGTTGAGAATCCCTAATTTGAGGGTCAGTTCCTGCAGAA	100	ENDOGENOUS	FALSE	143247	105437	181058	37.33	181058	105437
CD276	NM_001024736.1	Endogenous	mRNA	Hs	TACATTTCTTAGGGACACAGTACACTGACCACATCACCACCCTCTTCTTCCAGTGCTGCGTGGACCATCTGGCTGCCTTTTTTCTCCAAAAGATGCAATA	100	ENDOGENOUS	FALSE	812185	782262	842108	5.21	782262	842108
CD34	NM_001025109.1	Endogenous	mRNA	Hs	GACAACCTTGAAGCCTAGCCTGTCACCTGGAAATGTTTCAGACCTTTCAACCACTAGCACTAGCCTTGCAACATCTCCCACTAAACCCTATACATCATCT	100	ENDOGENOUS	FALSE	306069	92951	519187	98.47	519187	92951
CD36	NM_001001548.2	Endogenous	mRNA	Hs	CTAGCCAAGGAAAATGTAACCCAGGACGCTGAGGACAACACAGTCTCTTTCCTGCAGCCCAATGGTGCCATCTTCGAACCTTCACTATCAGTTGGAACAG	100	ENDOGENOUS	FALSE	395236	116536	673937	99.72	673937	116536
CD44	NM_001001392.1	Endogenous	mRNA	Hs	TCTCGGACGGAGGCCGCTGACCTCTGCAAGGCTTTCAATAGCACCTTGCCCACAATGGCCCAGATGGAGAAAGCTCTGAGCATCGGATTTGAGACCTGCA	100	ENDOGENOUS	FALSE	743878	517473	970283	43.04	970283	517473
CD68	NM_001251.2	Endogenous	mRNA	Hs	ACCGGTCCATCTTGCTGCCTCTCATCATCGGCCTGATCCTTCTTGGCCTCCTCGCCCTGGTGCTTATTGCTTTCTGCATCATCCGGAGACGCCCATCCGC	100	ENDOGENOUS	FALSE	491948	230578	753319	75.14	230578	753319
CD84	NM_001184879.1	Endogenous	mRNA	Hs	AACACAGTTTATTCCGAAGTGCAGTTTGCTGATAAGATGGGGAAAGCCAGCACACAGGACAGTAAACCTCCTGGGACTTCAAGCTATGAAATTGTGATCT	100	ENDOGENOUS	FALSE	238707	202723	274691	21.32	202723	274691
CD8A	NM_001768.6	Endogenous	mRNA	Hs	AGCTCAGGGCTCTTTCCTCCACACCATTCAGGTCTTTCTTTCCGAGGCCCCTGTCTCAGGGTGAGGTGCTTGAGTCTCCAACGGCAAGGGAACAAGTACT	100	ENDOGENOUS	FALSE	110843	97113	124574	17.52	124574	97113
CD8B	NM_172213.2	Endogenous	mRNA	Hs	GGAGAAGATAGCTGTGTTTCGGGATGCAAGCCGGTTCATTCTCAATCTCACAAGCGTGAAGCCGGAAGACAGTGGCATCTACTTCTGCATGATCGTCGGG	100	ENDOGENOUS	FALSE	50546	29134	71959	59.91	71959	29134
CDC14A	NM_001319210.1	Endogenous	mRNA	Hs	GGTCTTGGAAGAACAGGGACATTGATAGCCTGTTATGTAATGAAACACTACAGGTTTACACATGCTGAAATAATTGCTTGGATTAGAATATGCCGGCCAG	100	ENDOGENOUS	FALSE	27975	18035	37914	50.25	37914	18035
CDC14B	NM_001077181.2	Endogenous	mRNA	Hs	CGTACAGTGATGATGACGAAATCAATGGAGTGACACAAGGTGATAGACTTCGGGCCTTGAAAAGCAGAAGACAATCCAAAACAAACGCTATTCCTCTCAC	100	ENDOGENOUS	FALSE	110364	65204	155524	57.87	155524	65204
CDC20	NM_001255.1	Endogenous	mRNA	Hs	CCCGAGTGGGCTCCCTAAGCTGGAACAGCTATATCCTGTCCAGTGGTTCACGTTCTGGCCACATCCACCACCATGATGTTCGGGTAGCAGAACACCATGT	100	ENDOGENOUS	FALSE	61084	61042	61126	0.1	61126	61042
CDC25A	NM_001789.2	Endogenous	mRNA	Hs	TCAGAAGCTGTTGGGATGTAGTCCAGCTCTGAAGAGGAGCCATTCTGATTCTCTTGACCATGACATCTTTCAGCTCATCGACCCAGATGAGAACAAGGAA	100	ENDOGENOUS	FALSE	26066	7738	44394	99.44	7738	44394
CDC25B	XR_937181.1	Endogenous	mRNA	Hs	CCTCCTACAGACAGTAGACGGAAAGCACCAAGACCTCAAGTACATCTCACCAGAAACGATGGTGGCCCTATTGACGGGCAAGTTCAGCAACATCGTGGAT	100	ENDOGENOUS	FALSE	157574	138733	176415	16.91	176415	138733
CDC25C	NM_001790.4	Endogenous	mRNA	Hs	TTTTCTGGCCAAGGAAAGCTCAGGAAGGGCTTATGTTTAAAGAAGACAGTCTCTCTGTGTGACATTACTATCACTCAGATGCTGGAGGAAGATTCTAACC	100	ENDOGENOUS	FALSE	13193	6964	19423	66.77	6964	19423
CDC6	NM_001254.3	Endogenous	mRNA	Hs	GGGGAAGTTATATGAAGCCTACAGTAAAGTCTGTCGCAAACAGCAGGTGGCGGCTGTGGACCAGTCAGAGTGTTTGTCACTTTCAGGGCTCTTGGAAGCC	100	ENDOGENOUS	FALSE	59016	27855	90176	74.67	27855	90176
CDC7	NM_003503.3	Endogenous	mRNA	Hs	AACAAGTCATCCTATAAGAATTGCAGCTGAACTTCAGTGCCTAACAGTGGCTGGGGGGCAAGATAATGTCATGGGAGTTAAATACTGCTTTAGGAAGAAT	100	ENDOGENOUS	FALSE	78786	47973	109599	55.31	47973	109599
CDCA5	NM_080668.3	Endogenous	mRNA	Hs	GCTCCGGGCCAAGGGCCCCATCTCCTACTAAGCCTCTGCGGAGGTCCCAGCGGAAATCAGGCTCTGAACTCCCGAGCATCCTCCCTGAAATCTGGCCGAA	100	ENDOGENOUS	FALSE	75478	51068	99888	45.74	51068	99888
CDCA7L	NM_001127370.2	Endogenous	mRNA	Hs	GCACTTGATCTATCTATCTTTGGCTTCCCAAACAGTAACTCACTCCAGGCCAAGTGTGCCTTAGCACGAGTGACCACAGTTTAATAGACCACACACATCG	100	ENDOGENOUS	FALSE	242297	219198	265396	13.48	265396	219198
CDCA8	NM_018101.3	Endogenous	mRNA	Hs	CTTGTGATTGGATGTTGTGGGACGGCGGCTTCTCATTCGTCAGCCTGTGACTGTGGAGTTTGAATTGGGTGGCGGTTGACTGTAGAGCCGCTCTCTCTCA	100	ENDOGENOUS	FALSE	9031	6964	11099	32.37	6964	11099
CDH1	NM_004360.3	Endogenous	mRNA	Hs	AAAAGGCCTCTACGGTTTCATAACCCACAGATCCATTTCTTGGTCTACGCCTGGGACTCCACCTACAGAAAGTTTTCCACCAAAGTCACGCTGAATACAG	100	ENDOGENOUS	FALSE	1237515	167904	2307126	122.23	167904	2307126
CDH2	NM_001792.3	Endogenous	mRNA	Hs	TGAGCTCCCTTAATTCCTCAAGTAGTGGTGGTGAGCAGGACTATGATTACCTGAACGACTGGGGGCCACGGTTCAAGAAACTTGCTGACATGTATGGTGG	100	ENDOGENOUS	FALSE	30095	18.57	41.62	54.16	18.57	41.62
CDH3	NM_001793.3	Endogenous	mRNA	Hs	CCCTCGACCGTGAGGATGAGCAGTTTGTGAGGAACAACATCTATGAAGTCATGGTCTTGGCCATGGACAATGGAAGCCCTCCCACCACTGGCACGGGAAC	100	ENDOGENOUS	FALSE	38.26	20.81	55.71	64.5	55.71	20.81
CDH5	NM_001795.3	Endogenous	mRNA	Hs	TCTCCCCTTCTCTGCCTCACCTGGTCGCCAATCCATGCTCTCTTTCTTTTCTCTGTCTACTCCTTATCCCTTGGTTTAGAGGAACCCAAGATGTGGCCTT	100	ENDOGENOUS	FALSE	38246	27747	48746	38.82	48746	27747
CDK1	NM_001786.4	Endogenous	mRNA	Hs	CTATGGAGTTGTGTATAAGGGTAGACACAAAACTACAGGTCAAGTGGTAGCCATGAAAAAAATCAGACTAGAAAGTGAAGAGGAAGGGGTTCCTAGTACT	100	ENDOGENOUS	FALSE	241	153203	328797	51.52	153203	328797
CDK4	NM_000075.3	Endogenous	mRNA	Hs	ACAGCTGCTGCTGGAAATGCTGACTTTTAACCCACACAAGCGAATCTCTGCCTTTCGAGCTCTGCAGCACTCTTATCTACATAAGGATGAAGGTAATCCG	100	ENDOGENOUS	FALSE	367082	309374	424789	22.23	424789	309374
CDK6	NM_001145306.1	Endogenous	mRNA	NA	CCAAAAGAATATCTGCCTACAGTGCCCTGTCTCACCCATACTTCCAGGACCTGGAAAGGTGCAAAGAAAACCTGGATTCCCACCTGCCGCCCAGCCAGAA	100	ENDOGENOUS	FALSE	94637	36071	153203	87.52	153203	36071
CDKN1A	NM_000389.2	Endogenous	mRNA	Hs	CATGTGTCCTGGTTCCCGTTTCTCCACCTAGACTGTAAACCTCTCGAGGGCAGGGACCACACCCTGTACTGTTCTGTGTCTTTCACAGCTCCTCCCACAA	100	ENDOGENOUS	FALSE	385068	212261	557874	63.47	557874	212261
CDKN1B	NM_004064.3	Endogenous	mRNA	Hs	GGGAGCCGCCCGGCGGCGCCTTTAATTGGGGCTCCGGCTAACTCTGAGGACACGCATTTGGTGGACCCAAAGACTGATCCGTCGGACAGCCAGACGGGGT	100	ENDOGENOUS	FALSE	832543	827139	837946	0.92	827139	837946
CDKN1C	NM_000076.2	Endogenous	mRNA	Hs	TGTCCAGGCGTGGACCGCTCTGCCACGCACTAGCTCGGTTATTGGTTATGCCAAAGGCACTCTCCATCTCCCACATCTGGTTATTGACAAGTGTAACTTT	100	ENDOGENOUS	FALSE	101.88	51331	152429	70.17	152429	51331
CDKN2A	NM_000077.4	Endogenous	mRNA	Hs	GTGAGCACTCACGCCCTAAGCGCACATTCATGTGGGCATTTCTTGCGAGCCTCGCAGCCTCCGGAAGCTGTCGACTTCATGACAAGCATTTTGTGAACTA	100	ENDOGENOUS	FALSE	102891	78149	127634	34.01	78149	127634
CDKN2B	NM_004936.3	Endogenous	mRNA	Hs	ACTCACAGGAAGGAGGAGCCGACCGGGAATAACCTTCCATACATTTTTTTCTTTGTCTTATCTGGCCCTCGACACTCACCATGAAGCGAAACACAGAGAA	100	ENDOGENOUS	FALSE	132455	84627	180284	51.07	180284	84627
CDKN2C	NM_078626.2	Endogenous	mRNA	Hs	AAAATAATGTAAACGTCAATGCACAAAATGGATTTGGAAGGACTGCGCTGCAGGTTATGAAACTTGGAAATCCCGAGATTGCCAGGAGACTGCTACTTAG	100	ENDOGENOUS	FALSE	209616	115148	304084	63.73	304084	115148
CDKN2D	NM_001800.3	Endogenous	mRNA	Hs	CACTTTCTCTTCTTGTTTCTCCTGCCCACTGCTGCAGTAGGGGAGGAGCACAGTTTGTGGCTTATAGGTGTTGGTTTTGGGGGTGTGAGTGTTTGGGGGA	100	ENDOGENOUS	FALSE	67074	49.52	84627	37.01	49.52	84627
CDKN3	NM_005192.3	Endogenous	mRNA	Hs	ATACACTGCTATGGAGGACTTGGGAGATCTTGTCTTGTAGCTGCTTGTCTCCTACTATACCTGTCTGACACAATATCACCAGAGCAAGCCATAGACAGCC	100	ENDOGENOUS	FALSE	26707	20118	33296	34.89	20118	33296
CEACAM5	NM_004363.4	Endogenous	mRNA	Hs	CAATGTCACAAGAAATGACACAGCAAGCTACAAATGTGAAACCCAGAACCCAGTGAGTGCCAGGCGCAGTGATTCAGTCATCCTGAATGTCCTCTATGGC	100	ENDOGENOUS	FALSE	47.89	13928	81852	100.29	13928	81852
CEACAM6	NM_002483.6	Endogenous	mRNA	Hs	CAGAGAAATGTGTCATCAGGAGAACATCATAACCCATGAAGGATAAAAGCCCCAAATGGTGGTAACTGATAATAGCACTAATGCTTTAAGATTTGGTCAC	100	ENDOGENOUS	FALSE	205512	17023	394001	129.71	17023	394001
CENPF	NM_016343.3	Endogenous	mRNA	Hs	AGAAAATCTTGCAGAGTCCTCCAAACCAACAGCTGGTGGCAGCAGATCACAAAAGGTCAAAGTTGCTCAGCGGAGCCCAGTAGATTCAGGCACCATCCTC	100	ENDOGENOUS	FALSE	408.52	173.32	643.72	81.42	173.32	643.72
CEP55	NM_018131.3	Endogenous	mRNA	Hs	GTACTACCGCATTGCTTGAACAGCTGGAAGAGACAACGAGAGAAGGAGAAAGGAGGGAGCAGGTGTTGAAAGCCTTATCTGAAGAGAAAGACGTATTGAA	100	ENDOGENOUS	FALSE	102089	22439	181.74	110.34	22439	181.74
CETN2	NM_004344.1	Endogenous	mRNA	Hs	AAAAGAATGAGCCCTAAGCCTGAGCTTACTGAAGAGCAAAAGCAGGAGATCCGGGAAGCTTTTGATCTTTTCGATGCGGATGGAACTGGCACCATAGATG	100	ENDOGENOUS	FALSE	298218	287062	309374	5.29	287062	309374
CFD	NM_001317335.1	Endogenous	mRNA	Hs	CCTCGGGCTCGCGCGTTTGCGGCAACCGCAAGAAGCCCGGGATCTACACCCGCGTGGCGAGCTATGCGGCCTGGATCGACAGCGTCCTGGCCTAGGGTGC	100	ENDOGENOUS	FALSE	373633	283015	464.25	34.3	464.25	283015
CHAD	NM_001267.2	Endogenous	mRNA	Hs	ACACCAACCTGGAGAAGTTCTCAGATGGTGCCTTCCTGGGTGTAACCACGCTGAAACACGTCCATTTGGAGAACAACCGCTTGAACCAGCTACCCTCCAA	100	ENDOGENOUS	FALSE	317075	115289	518861	90	115289	518861
CHEK2	NM_001005735.1	Endogenous	mRNA	Hs	ACTACTGGTTTGGGAGGGACAAAAGCTGTGAATATTGCTTTGATGAACCACTGCTGAAAAGAACAGATAAATACCGAACATACAGCAAGAAACACTTTCG	100	ENDOGENOUS	FALSE	50092	36366	63817	38.75	36366	63817
CHI3L1	NM_001276.2	Endogenous	mRNA	Hs	ACCATTGACAGCAGCTATGACATTGCCAAGATATCCCAACACCTGGATTTCATTAGCATCATGACCTACGATTTTCATGGAGCCTGGCGTGGGACCACAG	100	ENDOGENOUS	FALSE	32.59	31909	33271	2.96	33271	31909
CHIT1	NM_003465.2	Endogenous	mRNA	Hs	GTTCACAGATATGGTAGCCACGGCCAACAACCGTCAGACCTTTGTCAACTCGGCCATCAGGTTTCTGCGCAAATACAGCTTTGACGGCCTTGACCTTGAC	100	ENDOGENOUS	FALSE	19.53	15475	23585	29.36	15475	23585
CHRNA5	NM_000745.3	Endogenous	mRNA	Hs	TGGATGTGGATGAGAAAAATCAGTTAATGACAACAAACGTCTGGTTGAAACAGGAATGGATAGATGTAAAATTAAGATGGAACCCTGATGACTATGGTGG	100	ENDOGENOUS	FALSE	27.32	18.57	36071	45.3	18.57	36071
CKB	NM_001823.4	Endogenous	mRNA	Hs	TGAAGGAGGTGTTCACCCGCTTCTGCACCGGCCTCACCCAGATTGAAACTCTCTTCAAGTCTAAGGACTATGAGTTCATGTGGAACCCTCACCTGGGCTA	100	ENDOGENOUS	FALSE	169646	161714	177578	6.61	161714	177578
CKMT1A	NM_001015001.1	Endogenous	mRNA	Hs	GACCTAGCTCCGGCCCTCGGTCTATCCGGTTGCATCCTCCCTCCCTGTTCCGGATCTTATCTTGCGCCAGCGCCTACTCCAGGATCCCGTAGCCAGACCT	100	ENDOGENOUS	FALSE	148418	26308	270529	116.35	26308	270529
CKS1B	NM_001826.2	Endogenous	mRNA	Hs	TCTTGGCGTTCAGCAGAGTCAGGGATGGGTCCATTATATGATCCATGAACCAGAACCTCACATCTTGCTGTTCCGGCGCCCACTACCCAAGAAACCAAAG	100	ENDOGENOUS	FALSE	645.06	608942	681178	7.92	608942	681178
CLDN1	NM_021101.3	Endogenous	mRNA	Hs	GCAAAGTCTTTGACTCCTTGCTGAATCTGAGCAGCACATTGCAAGCAACCCGTGCCTTGATGGTGGTTGGCATCCTCCTGGGAGTGATAGCAATCTTTGT	100	ENDOGENOUS	FALSE	76227	33296	119158	79.65	119158	33296
CLDN3	NM_001306.3	Endogenous	mRNA	Hs	ATCACCATCGTGGCAGGCGTGCTGTTCCTTCTCGCCGCCCTGCTCACCCTCGTGCCGGTGTCCTGGTCGGCCAACACCATTATCCGGGACTTCTACAACC	100	ENDOGENOUS	FALSE	205.62	72733	338508	91.4	72733	338508
CLDN4	NM_001305.4	Endogenous	mRNA	Hs	TACCAACTGCCTGGAGGATGAAAGCGCCAAGGCCAAGACCATGATCGTGGCGGGCGTGGTGTTCCTGTTGGCCGGCCTTATGGTGATAGTGCCGGTGTCC	100	ENDOGENOUS	FALSE	2353297	2178882	2527712	10.48	2178882	2527712
CLDN7	NM_001185022.1	Endogenous	mRNA	Hs	TCTTACCCTAAGTCCAACTCTTCCAAGGAGTATGTGTGACCTGGGATCTCCTTGCCCCAGCCTGACAGGCTATGGGAGTGTCTAGATGCCTGAAAGGGCC	100	ENDOGENOUS	FALSE	513107	290.93	735284	61.24	290.93	735284
CLEC14A	NM_175060.1	Endogenous	mRNA	Hs	CTCTAAATTCCCTTTACTCCACTGAGGAGCTAAATCAGAACTGCACACTCCTTCCCTGATGATAGAGGAAGTGGAAGTGCCTTTAGGATGGTGATACTGG	100	ENDOGENOUS	FALSE	101613	69366	133859	44.88	133859	69366
CLEC5A	NM_013252.2	Endogenous	mRNA	Hs	GGCGTTGGATCAACAACTCTGTGTTCAATGGCAATGTTACCAATCAGAATCAGAATTTCAACTGTGCGACCATTGGCCTAACAAAGACATTTGATGCTGC	100	ENDOGENOUS	FALSE	24399	22439	26359	11.36	22439	26359
CMKLR1	NM_004072.2	Endogenous	mRNA	Hs	TTCAACGTCTTCCTCCCAATCCATATCACCTATGCCGCCATGGACTACCACTGGGTTTTCGGGACAGCCATGTGCAAGATCAGCAACTTCCTTCTCATCC	100	ENDOGENOUS	FALSE	84.19	76303	92076	13.25	92076	76303
CNTFR	NM_147164.2	Endogenous	mRNA	Hs	GATTGGGACATGGAGTGACTGGAGCGTAGCCGCCCACGCTACGCCCTGGACTGAGGAACCGCGACACCTCACCACGGAGGCCCAGGCTGCGGAGACCACG	100	ENDOGENOUS	FALSE	32.59	31909	33271	2.96	33271	31909
COL11A1	NM_001854.3	Endogenous	mRNA	Hs	AGACAAAGAACATATCAAATCAACAGAAAATATACCTTGGTGCCACCAACCCATTTTGTGCCACATGCAAGTTTTGAATAAGGATGGTATAGAAAACAAC	100	ENDOGENOUS	FALSE	295742	44878	546607	119.96	44878	546607
COL27A1	NM_032888.3	Endogenous	mRNA	Hs	CACCGCCCAGCACCCGGCCCCTACCTCCTACCACCAGCTCCTCTAAAAAACCCATTCCCACACTAGCTCGGACTGAGGCCAAGATAACCAGCCATGCCAG	100	ENDOGENOUS	FALSE	84643	81852	87434	4.66	87434	81852
COL2A1	NM_001844.4	Endogenous	mRNA	Hs	GGGCCTCAGGGACCTGCAGGGGAACAAGGACCCAGAGGGGATCGTGGTGACAAAGGTGAAAAAGGTGCCCCTGGACCTCGTGGCAGAGATGGAGAACCTG	100	ENDOGENOUS	FALSE	212733	163261	262205	32.89	163261	262205
COL4A6	NM_001287758.1	Endogenous	mRNA	Hs	GGATTTCCTGGGCTTAATGGATTCCAAGGAATTGAGGGTCAAAAGGGTGACATTGGCCTGCCAGGCCCAGATGTTTTCATCGATATAGATGGTGCTGTGA	100	ENDOGENOUS	FALSE	12.9	11099	14701	19.75	14701	11099
COL6A3	NM_004369.3	Endogenous	mRNA	Hs	AGATCTTCATCCACAGATAGTGAATCTCTTAAAATCAGTGCACAACGGAGCACCAGCACCAGTTTCAGGTGAAAAGGACGTGGTGTTTCTGCTTGATGGC	100	ENDOGENOUS	FALSE	4728056	2585979	6870132	64.07	6870132	2585979
COL7A1	NM_000094.3	Endogenous	mRNA	Hs	GGAGAGCCTGGAAGTGTGCCGAATGTGGATCGGTTGCTGGAAACTGCTGGCATCAAGGCATCTGCCCTGCGGGAGATCGTGGAGACCTGGGATGAGAGCT	100	ENDOGENOUS	FALSE	43049	24972	61126	59.39	61126	24972
COL9A3	XM_011528545.1	Endogenous	mRNA	Hs	CCGGGAGGTGCCGCAGGCCCTAAGGGAGACCAGGGTATTGCAGGTTCCGACGGTCTTCCTGGGGATAAAGGAGAACTGGGTCCCAGCGGCCTGGTCGGAC	100	ENDOGENOUS	FALSE	17462	12486	22439	40.3	22439	12486
COLEC12	NM_130386.2	Endogenous	mRNA	Hs	ACACAAGCCAGGCTATCCAGCGAATCAAGAACGACTTTCAAAATCTGCAGCAGGTTTTTCTTCAAGCCAAGAAGGACACGGATTGGCTGAAGGAGAAAGT	100	ENDOGENOUS	FALSE	62952	55493	70411	16.76	70411	55493
COMP	NM_000095.2	Endogenous	mRNA	Hs	GAAGAGCAACCCGGATCAGGCGGATGTGGACCACGACTTTGTGGGAGATGCTTGTGACAGCGATCAAGACCAGGATGGAGACGGACATCAGGACTCTCGG	100	ENDOGENOUS	FALSE	337229	183127	491332	64.62	491332	183127
CPA3	NM_001870.2	Endogenous	mRNA	Hs	GAACCAAAACTCCAAATGCATCGGCACTGACCTCAACAGGAATTTTAATGCTTCATGGAACTCCATTCCTAACACCAATGACCCATGTGCAGATAACTAT	100	ENDOGENOUS	FALSE	98546	15261	181831	119.52	181831	15261
CREBBP	NM_001079846.1	Endogenous	mRNA	Hs	GGCAGTCAGGGCGACAGCAAGAATGCCAAGAAGAAGAACAACAAGAAAACCAACAAGAACAAAAGCAGCATCAGCCGCGCCAACAAGAAGAAGCCCAGCA	100	ENDOGENOUS	FALSE	275315	230296	320333	23.12	320333	230296
CRYAB	NM_001885.2	Endogenous	mRNA	Hs	CCACAGGAAATACCGGATCCCAGCTGATGTAGACCCTCTCACCATTACTTCATCCCTGTCATCTGATGGGGTCCTCACTGTGAATGGACCAAGGAAACAG	100	ENDOGENOUS	FALSE	194.41	56.88	331939	100.04	331939	56.88
CSF3R	NM_000760.3	Endogenous	mRNA	Hs	AGGCCCTTTCAGCTCTATGAGATCATCGTGACTCCCTTGTACCAGGACACCATGGGACCCTCCCAGCATGTCTATGCCTACTCTCAAGAAATGGCTCCCT	100	ENDOGENOUS	FALSE	130132	95171	165092	37.99	95171	165092
CTSW	NM_001335.3	Endogenous	mRNA	Hs	TGCACCGAGGGAGCAATACCTGTGGCATCACCAAGTTCCCGCTCACTGCCCGTGTGCAGAAACCGGATATGAAGCCCCGAGTCTCCTGCCCTCCCTGAAC	100	ENDOGENOUS	FALSE	47438	36071	58805	33.89	58805	36071
CXADR	NM_001207063.1	Endogenous	mRNA	Hs	TTTCGCCAGAAGTTTGAGTATCACTACTCCTGAAGAGATGATTGAAAAAGCCAAAGGGGAAACTGCCTATCTGCCATGCAAATTTACGCTTAGTCCCGAA	100	ENDOGENOUS	FALSE	60072	24972	95171	82.63	95171	24972
CXCL10	NM_001565.3	Endogenous	mRNA	Hs	TCTGATTTGCTGCCTTATCTTTCTGACTCTAAGTGGCATTCAAGGAGTACCTCTCTCTAGAACTGTACGCTGTACCTGCATCAGCATTAGTAATCAACCT	100	ENDOGENOUS	FALSE	316615	278853	354378	16.87	354378	278853
CXCL12	NM_199168.3	Endogenous	mRNA	Hs	CCCGCCCGCCCGCCCGCGCCATGAACGCCAAGGTCGTGGTCGTGCTGGTCCTCGTGCTGACCGCGCTCTGCCTCAGCGACGGGAAGCCCGTCAGCCTGAG	100	ENDOGENOUS	FALSE	666.92	423135	910705	51.69	910705	423135
CXCL13	NM_006419.2	Endogenous	mRNA	Hs	TAGACGCTTCATTGATCGAATTCAAATCTTGCCCCGTGGGAATGGTTGTCCAAGAAAAGAAATCATAGTCTGGAAGAAGAACAAGTCAATTGTGTGTGTG	100	ENDOGENOUS	FALSE	23412	16648	30176	40.86	30176	16648
CXCL5	NM_002994.4	Endogenous	mRNA	Hs	GGAAACAAGGAAAACTGATTAAGAGAAATGAGCACGCATGGAAAAGTTTCCCAGTCTTCAGCAGAGAAGTTTTCTGGAGGTCTCTGAACCCAGGGAAGAC	100	ENDOGENOUS	FALSE	12.58	8511	16648	45.74	8511	16648
CXCL8	NM_000584.3	Endogenous	mRNA	Hs	CGTGGCTCTCTTGGCAGCCTTCCTGATTTCTGCAGCTCTGTGTGAAGGTGCAGTTTTGCCAAGGAGTGCTAAAGAACTTAGATGTCAGTGCATAAAGACA	100	ENDOGENOUS	FALSE	20597	9285	31909	77.67	9285	31909
CXCL9	NM_002416.2	Endogenous	mRNA	Hs	CCATCTCCCATGAAGAAAGGGAACGGTGAAGTACTAAGCGCTAGAGGAAGCAGCCAAGTCGGTTAGTGGAAGCATGATTGGTGCCCAGTTAGCCTCTGCA	100	ENDOGENOUS	FALSE	668892	482.79	854995	39.35	854995	482.79
CXCR6	NM_006564.1	Endogenous	mRNA	Hs	ACCATGAAGACTATGGGTTCAGCAGTTTCAATGACAGCAGCCAGGAGGAGCATCAAGACTTCCTGCAGTTCAGCAAGGTCTTTCTGCCCTGCATGTACCT	100	ENDOGENOUS	FALSE	43929	37914	49944	19.36	37914	49944
CXXC5	NM_016463.5	Endogenous	mRNA	Hs	AGCTGCCCTCTCCGTGCAATGTCACTGCTCGTGTGGTCTCCAGCAAGGGATTCGGGCGAAGACAAACGGATGCACCCGTCTTTAGAACCAAAAATATTCT	100	ENDOGENOUS	FALSE	2523072	942428	4103716	88.6	942428	4103716
CXorf36	NM_024689.2	Endogenous	mRNA	Hs	GCTGCTGTGGGTCTCAGCCCTGAGCTGTTCTTTCTCCTTGCCAGCTTCTTCCCTTTCTTCTCTGGTGCCCCAAGTCAGAACCAGCTACAATTTTGGAAGG	100	ENDOGENOUS	FALSE	104442	47169	161714	77.55	161714	47169
CYBB	NM_000397.3	Endogenous	mRNA	Hs	TTTTTGTCAAGTGCCCAAAGGTGTCCAAGCTGGAGTGGCACCCTTTTACACTGACATCCGCCCCTGAGGAAGACTTCTTTAGTATCCATATCCGCATCGT	100	ENDOGENOUS	FALSE	379258	345093	413424	12.74	345093	413424
CYP4F3	NM_000896.2	Endogenous	mRNA	Hs	CTGAGAAGGGAGAAGGTGACATTTTAGCTTTCCCAGGTAAAAGTGGTTTTCATCCTCACACCAATTTTATGGACTGGACGTTAACTCTCTTGCTCAAGGT	100	ENDOGENOUS	FALSE	8498	6937	10059	25.98	10059	6937
DCN	NM_001920.3	Endogenous	mRNA	Hs	ACCGTTTCAACAGAGAGGCTTATTTGACTTTATGCTAGAAGATGAGGCTTCTGGGATAGGCCCAGAAGTTCCTGATGACCGCGACTTCGAGCCCTCCCTA	100	ENDOGENOUS	FALSE	3982289	1886766	6077812	74.42	6077812	1886766
DDB2	NM_000107.2	Endogenous	mRNA	Hs	GATTTGTTAAAGGGCCAAAAGTATCCAAGGTTAGGGTTGGAGCAGGGGTGCTGGGACCTGGGGCACTGTGGGACTGGGACACTTTTATGTTAATGCTCTG	100	ENDOGENOUS	FALSE	142165	140049	144282	2.11	140049	144282
DDR2	NM_006182.2	Endogenous	mRNA	Hs	ACAGTCGGGATGGCACTCGCTGGATCTCTTGGCGGAACCGTCATGGGAAACAGGTGCTGGATGGAAATAGTAACCCCTATGACATTTTCCTAAAGGACTT	100	ENDOGENOUS	FALSE	319246	199775	438717	52.92	438717	199775
DDX39A	NM_005804.3	Endogenous	mRNA	Hs	CCAGAGCCGCCCACCCGGAGCCGCCCGCATGCAGCTTCACCTCCCCTTTCCAGGCGCCACTGTTGAGAAGCTAGAGATTGTATGAGAATAAACTTGTTAT	100	ENDOGENOUS	FALSE	279.82	219745	339895	30.36	219745	339895
DEPDC1	NM_001114120.2	Endogenous	mRNA	Hs	AAAAAAGGGACATATTGAAAATCCTGGAGATGGACTATTTGCTCCTTTGCCAACTTACTCATACTGTAAGCAGATTAGTGCTCAGGAGTTTGATGAGCAA	100	ENDOGENOUS	FALSE	50318	34045	66592	45.74	34045	66592
DHRS2	NM_182908.4	Endogenous	mRNA	Hs	CTGGAGCACTGTGGGGGCGTCGACTTCCTGGTGTGCAGCGCAGGGGTCAACCCTCTGGTAGGGAGCACTCTGGGGACCAGTGAGCAGATCTGGGACAAGA	100	ENDOGENOUS	FALSE	50825	17023	84627	94.06	17023	84627
DKK1	NM_012242.2	Endogenous	mRNA	Hs	CGCTATGTGCTGCCCCGGGAATTACTGCAAAAATGGAATATGTGTGTCTTCTGATCAAAATCATTTCCGAGGAGAAATTGAGGAAACCATCACTGAAAGC	100	ENDOGENOUS	FALSE	7564	5416	9711	40.15	5416	9711
DKK2	NM_014421.2	Endogenous	mRNA	Hs	CATGAAGGAGACCCCTGCCTACGATCATCAGACTGCATTGAAGGGTTTTGCTGTGCTCGTCATTTCTGGACCAAAATCTGCAAACCAGTGCTCCATCAGG	100	ENDOGENOUS	FALSE	73172	12486	133859	117.29	133859	12486
DLGAP5	NM_014750.4	Endogenous	mRNA	Hs	TCTTTTATCAAACCAGAATGCTGTGAAAGCTGAGCCAAAAAAGGCTATTCCATCTTCTGTACGGATTACAAGGTCAAAGGCCAAAGACCAAATGGAGCAG	100	ENDOGENOUS	FALSE	24159	17796	30521	37.24	17796	30521
DLL1	NM_005618.3	Endogenous	mRNA	Hs	TCCTGTACCTGCCCACCCGGCTTCTACGGCAAAATCTGTGAATTGAGTGCCATGACCTGTGCGGACGGCCCTTGCTTTAACGGGGGTCGGTGCTCAGACA	100	ENDOGENOUS	FALSE	91527	83.24	99814	12.8	99814	83.24
DLL3	NM_203486.2	Endogenous	mRNA	Hs	CGCAGGAGGGTTCCGGGGATGGTCCGAGCTCGTCCGTAGATTGGAATCGCCCTGAAGATGTAGACCCTCAAGGGATTTATGTCATATCTGCTCCTTCCAT	100	ENDOGENOUS	FALSE	13193	6964	19423	66.77	6964	19423
DLL4	NM_019074.2	Endogenous	mRNA	Hs	AATGACCACTTCGGCCACTATGTGTGCCAGCCAGATGGCAACTTGTCCTGCCTGCCCGGTTGGACTGGGGAATATTGCCAACAGCCTATCTGTCTTTCGG	100	ENDOGENOUS	FALSE	72944	49944	95945	44.59	95945	49944
DNAJC12	NM_021800.2	Endogenous	mRNA	Hs	AGAAGGCAAAGGAGATTCTGACCAATGAAGAGAGTCGAGCCCGCTATGACCACTGGCGAAGGAGCCAGATGTCGATGCCATTCCAGCAGTGGGAAGCTTT	100	ENDOGENOUS	FALSE	42422	29134	55.71	44.3	55.71	29134
DPT	NM_001937.4	Endogenous	mRNA	Hs	AGTTGGATCTCCTATAGAAGTTTCTGCTGCTCTCTTTCCTTCTCCCTGAGCTGGTAACTGCAATGCCAACTTCCTGGGCCTTTCTGACTAGTATCACACT	100	ENDOGENOUS	FALSE	947362	88789	1805934	128.17	1805934	88789
DSC2	NM_024422.3	Endogenous	mRNA	Hs	GATGGGCTCCAATTCCTTGTTCGATGCTAGAAAACTCCTTGGGTCCTTTTCCACTTTTCCTTCAACAGGTTCAATCTGACACGGCCCAAAACTATACCAT	100	ENDOGENOUS	FALSE	215.74	109599	321.88	69.58	321.88	109599
DTX1	NM_004416.2	Endogenous	mRNA	Hs	CCGGGGTGTGCCGCAAGACCAAGAAGAAGCACCTTAAAAAGAGTAAGAATCCCGAGGATGTGGTTCGAAGATACATGCAGAAGGTGAAAAACCCACCTGA	100	ENDOGENOUS	FALSE	34671	33271	36071	5.71	33271	36071
DTX3	NM_178502.3	Endogenous	mRNA	Hs	GGTCTCTAAGGACGCCACCCTCCTACTGCCCAGCTATGAGAAGTACGGCACCATTGTCATCCAGTACGTCTTCCCGCCCGGTGTCCAGGGGGCTGAACAC	100	ENDOGENOUS	FALSE	161429	145669	177189	13.81	177189	145669
DTX4	NM_015177.1	Endogenous	mRNA	Hs	GCATCTACTACCTTGACACAGAGTGTTTTCCCACTAGAAGCTCTGCTCTGCTCTCCTGGCCCAAGTAGGGGATTCCATGCCTTCCCTTTCATGGTCTTAG	100	ENDOGENOUS	FALSE	57323	45782	68864	28.47	68864	45782
DUSP4	NM_057158.3	Endogenous	mRNA	Hs	CAAGCCTGTAGTAGTAAAGCCATGGTCCCGCATTGGAATTACTTGGGGAACTTATACAGTTCTGATACCCAGGCTCTCCTAGACCAGTTCAACCAATTCT	100	ENDOGENOUS	FALSE	756214	223.36	1289069	99.65	1289069	223.36
DUSP6	NM_022652.2	Endogenous	mRNA	Hs	CCATGTGACAACAGGGTTCCAGCACAGCAGCTGTATTTTACCACCCCTTCCAACCAGAATGTATACCAGGTGGACTCTCTGCAATCTACGTGAAAGACCC	100	ENDOGENOUS	FALSE	251.8	67979	435622	103.24	435622	67979
E2F1	NM_005225.2	Endogenous	mRNA	Hs	GGCATCCAGCTCATTGCCAAGAAGTCCAAGAACCACATCCAGTGGCTGGGCAGCCACACCACAGTGGGCGTCGGCGGACGGCTTGAGGGGTTGACCCAGG	100	ENDOGENOUS	FALSE	50385	28629	72141	61.07	28629	72141
E2F5	NM_001083588.1	Endogenous	mRNA	Hs	TGATACACTTTTGGCCATTCAGGCACCTTCTGGTACACAACTGGAGGTACCCATTCCAGAAATGGGTCAGAATGGACAAAAGAAATACCAGATCAATCTA	100	ENDOGENOUS	FALSE	98396	64995	131796	48.01	64995	131796
ECM2	NM_001197295.1	Endogenous	mRNA	Hs	GTTTGGTAAAGGGCATAACCATGTACAACAAAGCTGTGTGGTCGCCTGAGCCCTGCACTACCTGCCTCTGCTCAGATGGAAGAGTTCTTTGTGATGAAAC	100	ENDOGENOUS	FALSE	307215	140.12	474309	76.92	474309	140.12
EDN1	NM_001955.2	Endogenous	mRNA	Hs	TTTCATGATCCCAAGCTGAAAGGCAATCCCTCCAGAGAGCGTTATGTGACCCACAACCGAGCACATTGGTGACAGACCTTCGGGGCCTGTCTGAAGCCAT	100	ENDOGENOUS	FALSE	116125	106004	126247	12.33	106004	126247
EDNRB	NM_000115.3	Endogenous	mRNA	Hs	AGACGGGAAGTGGCCAAAACCGTCTTTTGCCTGGTCCTTGTCTTTGCCCTCTGCTGGCTTCCCCTTCACCTCAGCAGGATTCTGAAGCTCACTCTTTATA	100	ENDOGENOUS	FALSE	54509	20.81	88208	87.43	88208	20.81
EFNA3	NM_004952.4	Endogenous	mRNA	Hs	TGGGGCGGGGCTTGGAAGGAGCAGGGAGCCTTTGGCCTCTCCAAGGGAAGCCTAGTGGGCCTAGACCCCTCCTCCCATGGCTAGAAGTGGGGCCTGCACC	100	ENDOGENOUS	FALSE	271605	267754	275455	2	275455	267754
EFNA5	NM_001962.2	Endogenous	mRNA	Hs	AGTCAAAATCCGCTCTCCATGCTTACTCTTGACACCCCATTGAAGCCACTCATTGTGTGTGCGTCTGGGTGTGAAGTCCAGCTCCGTGTGGTCCTGTGCT	100	ENDOGENOUS	FALSE	147928	130764	165092	16.41	130764	165092
EGF	NM_001178130.2	Endogenous	mRNA	Hs	AGACAGAGGGAAATCTCTGATTGGAAGGAGTGATTTAAATGGGAAACGTTCCAAAATAATCACTAAGGAGAACATCTCTCAACCACGAGGAATTGCTGTT	100	ENDOGENOUS	FALSE	42076	8324	75828	113.44	75828	8324
EGFR	NM_005228.3	Endogenous	mRNA	Hs	GCAGCCAGGAACGTACTGGTGAAAACACCGCAGCATGTCAAGATCACAGATTTTGGGCTGGCCAAACTGCTGGGTGCGGAAGAGAAAGAATACCATGCAG	100	ENDOGENOUS	FALSE	99119	38845	159393	86	159393	38845
EGLN2	NM_053046.3	Endogenous	mRNA	Hs	CACCAGGTACGCCATCACTGTCTGGTATTTTGATGCCAAGGAGCGGGCAGCAGCCAAAGACAAGTATCAGCTAGCATCAGGACAGAAAGGTGTCCAAGTA	100	ENDOGENOUS	FALSE	604842	553544	656141	11.99	656141	553544
EGLN3	NM_001308103.1	Endogenous	mRNA	Hs	GGATCCTGCGGATATTTCCAGAGGGGAAATCATTCATAGCAGATGTGGAGCCCATTTTTGACAGACTCCTGTTCTTCTGGTCAGATCGTAGGAACCCACA	100	ENDOGENOUS	FALSE	140048	40233	239863	100.79	239863	40233
EIF2AK3	NM_001313915.1	Endogenous	mRNA	Hs	CAGTGTTGGCCACTTTGAACTTCGGTATATTCCAGACATGGAAACGAGAGCCGGATTTATTGAAAGCACCTTTAAGCCCAATGAGAACACAGAAGAGTCT	100	ENDOGENOUS	FALSE	158468	116536	200401	37.42	200401	116536
EIF3B	NM_003751.3	Endogenous	mRNA	Hs	AAGCTTGACAAGCAGCACACATTCCGGGTCAACCTCTTTACGGATTTTGACAAGTATATGACGATCAGTGACGAGTGGGATATTCCAGAGAAACAGCCTT	100	ENDOGENOUS	FALSE	358355	336582	380128	8.59	336582	380128
EIF4E2	NM_004846.3	Endogenous	mRNA	Hs	ACATTATTTCAATATGGAATAAGACTGCCAGTGACCAAGCAACCACAGCCCGAATCCGGGACACACTTCGGCGAGTGCTTAACCTACCTCCCAACACCAT	100	ENDOGENOUS	FALSE	521919	502213	541625	5.34	541625	502213
EIF4EBP1	NM_004095.3	Endogenous	mRNA	Hs	ACACCCTGCAGCCAAGGGCCAGGAAGTGGACAAGAACGAACCCTTCCTTCCGAATGATCAGCAGTTCCAGCCCCTCGCTGCTGGGGGCGCAACCACCCCT	100	ENDOGENOUS	FALSE	359451	294114	424789	25.71	424789	294114
ELF3	NM_004433.4	Endogenous	mRNA	Hs	GCACCTTCTTTCTGGACTGGCGTTCACCTCCCTGCTCAGTGCTTGGGCTCCACGGGCAGGGGTCAGAGCACTCCCTAATTTATGTGCTATATAAATATGT	100	ENDOGENOUS	FALSE	3234662	2984356	3484968	10.94	2984356	3484968
ELK3	NM_001303511.1	Endogenous	mRNA	Hs	TGAGCATCTCTGTATGTGGGGATGTGGGCCCTTATCAAGGGATAAAAATCCAAACACTCTAACATGCCTCCTTGACTGTAAAGTAATGACACTGGTTCCA	100	ENDOGENOUS	FALSE	339148	270529	407767	28.61	407767	270529
ELOVL2	NM_017770.3	Endogenous	mRNA	Hs	TCCCTCCCTCCCACAGACTGAACCTTTCGCCAGAAGCTGTCCTTATAACGCCTTATACGCATACACAGCCAGGAAACGTGGAGCATTGTTTCTCACAGAG	100	ENDOGENOUS	FALSE	78479	48746	108212	53.58	48746	108212
EMCN	NM_001159694.1	Endogenous	mRNA	Hs	AACAACACCAAACACAGAATCATTACAGAAAAATGTTGTCACACCAACAACTGGAACAACTCCTAAAGGAACAATCACCAATGAATTACTTAAAATGTCT	100	ENDOGENOUS	FALSE	114754	36071	193438	96.97	193438	36071
ENO1	NM_001428.3	Endogenous	mRNA	Hs	AGAGAAGATTGACAAACTGATGATCGAGATGGATGGAACAGAAAATAAATCTAAGTTTGGTGCGAACGCCATTCTGGGGGTGTCCCTTGCCGTCTGCAAA	100	ENDOGENOUS	FALSE	1353628	1138187	1569068	22.51	1138187	1569068
ENPP2	NM_001040092.2	Endogenous	mRNA	Hs	CATCATATACTGTTTCCAAACAGGCTGAGGTTTCCAGCGTTCCTGACCATCTGACCAGTTGCGTCCGGCCTGATGTCCGTGTTTCTCCGAGTTTCAGTCA	100	ENDOGENOUS	FALSE	105096	29134	181058	102.22	181058	29134
EP300	NM_001429.3	Endogenous	mRNA	Hs	TGCAGGCATGGTTCCAGTTTCCATGAATCCAGGGCCTAACATGGGACAGCCGCAACCAGGAATGACTTCTAATGGCCCTCTACCTGACCCAAGTATGATC	100	ENDOGENOUS	FALSE	433728	414811	452644	6.17	452644	414811
EPAS1	NM_001430.4	Endogenous	mRNA	Hs	GCGACATGATCTTTCTGTCAGAAAACATCAGCAAGTTCATGGGACTTACACAGGTGGAGCTAACAGGACATAGTATCTTTGACTTCACTCATCCCTGCGA	100	ENDOGENOUS	FALSE	253279	142895	363663	61.63	363663	142895
ERBB2	NM_004448.2	Endogenous	mRNA	Hs	TGAAGGTGCTTGGATCTGGCGCTTTTGGCACAGTCTACAAGGGCATCTGGATCCCTGATGGGGAGAATGTGAAAATTCCAGTGGCCATCAAAGTGTTGAG	100	ENDOGENOUS	FALSE	502474	316311	688638	52.4	688638	316311
ERBB4	NM_001042599.1	Endogenous	mRNA	Hs	CTAGGATAGATCCAGAACCACAAAGCATCTGCACCACAAAAGGTGTTAGACTACCAAGCAGCTCCTGGTTTTCTGCATAGTATTAGTAGCACAGCTTAGG	100	ENDOGENOUS	FALSE	65261	22197	108325	93.32	108325	22197
ERCC1	NM_001983.3	Endogenous	mRNA	Hs	AGTGGCCAAGCCCTTATTCCGATCTACACAGAGCCTTCCCACTGTGGACACCTCGGCCCAGGCGGCCCCTCAGACCTACGCCGAATATGCCATCTCACAG	100	ENDOGENOUS	FALSE	197983	129021	266944	49.26	266944	129021
EREG	NM_001432.2	Endogenous	mRNA	Hs	ACTCAGGTCTCAGCTATAATTCTGTTATATGAGGGGCAGTGGACAGTTCCCTATGCCAACTCACGACTCCTACAGGTACTAGTCACTCATCTACCAGATT	100	ENDOGENOUS	FALSE	29829	19423	40235	49.34	40235	19423
ESPL1	NM_012291.4	Endogenous	mRNA	Hs	TTCCTCACTTTGCTTCTCCAACAGCCTGTCGAGCGGTAGCTGCCCATCAGCTATTTGATGCCAGTGGCCATGGTCTAAATGAAGCAGATGCTGATTTCCT	100	ENDOGENOUS	FALSE	59.87	30.95	88789	68.31	30.95	88789
ESR1	NM_000125.2	Endogenous	mRNA	Hs	AGGAACCAGGGAAAATGTGTAGAGGGCATGGTGGAGATCTTCGACATGCTGCTGGCTACATCATCTCGGTTCCGCATGATGAATCTGCAGGGAGAGGAGT	100	ENDOGENOUS	FALSE	875608	339895	1411321	86.52	1411321	339895
ETV4	NM_001079675.1	Endogenous	mRNA	Hs	GGCCCTCTTCTCTTTGGCCTTCCCGGACAATCAGCGTCCAGCTCTCAAGGCTGAGTTTGACCGGCCTGTCAGTGAGGAGGACACAGTCCCTTTGTCCCAC	100	ENDOGENOUS	FALSE	10819	6937	14701	50.75	14701	6937
ETV7	NM_001207035.1	Endogenous	mRNA	Hs	AGGACCCGGGCGCACACGCCTTGGCGCTTCTCGAAAGAGATTTCCTCCCACGCGACCTTCCAGTTCTCGGAGCCAGGTTAGGGGTTTGGCGGAGGAGGAC	100	ENDOGENOUS	FALSE	16288	13154	19423	27.21	13154	19423
EXO1	NM_006027.3	Endogenous	mRNA	Hs	TGGCCCACAAAGTAATTAAAGCTGCCCGGTCTCAGGGGGTAGATTGCCTCGTGGCTCCCTATGAAGCTGATGCGCAGTTGGCCTATCTTAACAAAGCGGG	100	ENDOGENOUS	FALSE	84642	47199	122085	62.56	47199	122085
EYA1	NM_172059.2	Endogenous	mRNA	Hs	CACAGCAGAGTACAGCACAATCCACAGCCCATCAACACCCATTAAAGATTCAGATTCTGATCGATTGCGTCGAGGTTCAGATGGGAAATCACGTGGACGG	100	ENDOGENOUS	FALSE	6.95	6937	6964	0.28	6964	6937
EYA2	NM_005244.4	Endogenous	mRNA	Hs	TTACCCACCTCCAGCACAAGCCTATGGAATCCCTTCCTACAGCATCAAGACAGAAGACAGCTTGAACCATTCCCCTGGCCAGAGTGGATTCCTCAGCTAT	100	ENDOGENOUS	FALSE	78734	56.88	100588	39.25	100588	56.88
EYA4	NM_001301012.1	Endogenous	mRNA	Hs	TCAGCATCAACGTATGGAGCGTATATGACATCGAATAACACAGCCGATGGCACACCCTCTTCAACCTCTACTTATCAGTTGCAGGAATCTCTCCCAGGAC	100	ENDOGENOUS	FALSE	5256	2775	7738	66.77	7738	2775
F3	NM_001993.4	Endogenous	mRNA	Hs	ACTAATTTCAAGACAATTTTGGAGTGGGAACCCAAACCCGTCAATCAAGTCTACACTGTTCAAATAAGCACTAAGTCAGGAGATTGGAAAAGCAAATGCT	100	ENDOGENOUS	FALSE	76453	36071	116836	74.7	116836	36071
FAM124B	NM_001122779.1	Endogenous	mRNA	Hs	CACAAGATCAGATAAAATGTTCTAGAAATGGAGTACTGACCCAGAATCAGCCTGTTAGTTGTTCATCTGAGGGGGGCTGAATGCTCCCCATGCACAATCT	100	ENDOGENOUS	FALSE	26.56	23986	29134	13.7	23986	29134
FAM198B	NM_001031700.2	Endogenous	mRNA	Hs	TGCCTGTGTACAGAATGGATTGAGGCCAAAATGTGATGACCAAGGTTCTGCGGCTCTAGCACACATTATCCAGCGAAAGCATGACCCAAGGCATTTGGTT	100	ENDOGENOUS	FALSE	918894	481403	1356385	67.33	1356385	481403
FAM214A	NM_019600.3	Endogenous	mRNA	Hs	TCAGATGACAATGCTCCCTCTCCTTATATGGGTGTGATTACTTTAGAGTCCCTTGGTAAAAGGGGTTATCGAGTACCTCCTTCAGGAACAATACAAGTGA	100	ENDOGENOUS	FALSE	254119	148444	359794	58.81	359794	148444
FAM83D	NM_030919.2	Endogenous	mRNA	Hs	GTTGATTGATGGCATCCGCGTGGCAACAGGCTCCTACAGTTTTACATGGACGGATGGCAAATTAAACAGCAGTAACTTGGTAATTCTGTCTGGCCAAGTG	100	ENDOGENOUS	FALSE	57708	29403	86014	69.37	29403	86014
FANCF	NM_022725.2	Endogenous	mRNA	Hs	CTGTCTATCTGGGTCTGCTAACAGACTGGGGTCAACGTTTGCACTATGACCTTCAGAAAGGCATTTGGGTTGGAACTGAGTCCCAAGATGTGCCCTGGGA	100	ENDOGENOUS	FALSE	103.36	86014	120705	23.73	120705	86014
FAP	NM_004460.2	Endogenous	mRNA	Hs	GAGTTGCCACCTCTGCTGTGCTTGCCTTATTGGTGATGTGCATTGTCTTACGCCCTTCAAGAGTTCATAACTCTGAAGAAAATACAATGAGAGCACTCAC	100	ENDOGENOUS	FALSE	229867	126247	333487	63.75	333487	126247
FBN1	NM_000138.3	Endogenous	mRNA	Hs	CACTGAAGGCAGCTTCAAATGTCTGTGTCCAGAAGGGTTTTCCTTGTCCTCCAGTGGAAGAAGGTGCCAAGATTTGCGAATGAGCTACTGTTATGCGAAG	100	ENDOGENOUS	FALSE	752607	406487	1098726	65.04	1098726	406487
FGF1	NM_033137.1	Endogenous	mRNA	Hs	AAATGAGGAATGTTTGTTCCTGGAAAGGCTGGAGGAGAACCATTACAACACCTATATATCCAAGAAGCATGCAGAGAAGAATTGGTTTGTTGGCCTCAAG	100	ENDOGENOUS	FALSE	46424	40233	52615	18.86	52615	40233
FGF10	NM_004465.1	Endogenous	mRNA	Hs	GCCCTTGGTCAGGACATGGTGTCACCAGAGGCCACCAACTCTTCTTCCTCCTCCTTCTCCTCTCCTTCCAGCGCGGGAAGGCATGTGCGGAGCTACAATC	100	ENDOGENOUS	FALSE	31.07	18035	44104	59.33	44104	18035
FGF12	NM_004113.5	Endogenous	mRNA	Hs	TGTGTATGTACAGAGAACCATCGCTACATGAAATTGGAGAAAAACAAGGGCGTTCAAGGAAAAGTTCTGGAACACCAACCATGAATGGAGGCAAAGTTGT	100	ENDOGENOUS	FALSE	47984	22439	73528	75.29	22439	73528
FGF13	NM_001139498.1	Endogenous	mRNA	Hs	CAAACAAACAGGCAGAGTTCACTATTCTATCTGCCATTAGACCTTCTTATCATCCATACTAAAGCCCCATTATTTAGATTGAGCTTGTGCATAAGAATGC	100	ENDOGENOUS	FALSE	38219	34819	41.62	12.58	34819	41.62
FGF18	NM_003862.2	Endogenous	mRNA	Hs	CCCGGGAGAACCAGCAGGACGTGCATTTCATGAAGCGCTACCCCAAGGGGCAGCCGGAGCTTCAGAAGCCCTTCAAGTACACGACGGTGACCAAGAGGTC	100	ENDOGENOUS	FALSE	18383	16648	20118	13.35	20118	16648
FGF2	NM_002006.4	Endogenous	mRNA	Hs	GCCGAGTTGACGGGGTCCGGGAGAAGAGCGACCCTCACATCAAGCTACAACTTCAAGCAGAAGAGAGAGGAGTTGTGTCTATCAAAGGAGTGTGTGCTAA	100	ENDOGENOUS	FALSE	96692	13873	179.51	121.13	179.51	13873
FGF7	NM_002009.3	Endogenous	mRNA	Hs	TGTTATCAGGAACTAAAAGGATAAGGCTAACAATTTGGAAAGAGCAACTACTCTTTCTTAAATCAATCTACAATTCACAGATAGGAAGAGGTCAATGACC	100	ENDOGENOUS	FALSE	92476	33296	151655	90.5	151655	33296
FGF9	NM_002010.2	Endogenous	mRNA	Hs	GTGGAATGGGGGTTCTGGTTTCACAAACAGATGCTTAGATAGCCAAACCACTGTCTTGTTGGTGCCAACACTTGCACTGTGGTCAAAGACTTACCGAGCA	100	ENDOGENOUS	FALSE	7871	4643	11099	58	4643	11099
FGFR2	NR_073009.1	Endogenous	mRNA	Hs	TCGCCAGAGATATCAACAATATAGACTATTACAAAAAGACCACCAATGGGCGGCTTCCAGTCAAGTGGATGGCTCCAGAAGCCCTGTTTGATAGAGTATA	100	ENDOGENOUS	FALSE	202575	36071	369079	116.24	369079	36071
FGFR3	NM_022965.2	Endogenous	mRNA	Hs	GGACCTGTATATTTGTAAAGCTATTTATGGGCCCCTGGCACTCTTGTTCCCACACCCCAACACTTCCAGCATTTAGCTGGCCACATGGCGGAGAGTTTTA	100	ENDOGENOUS	FALSE	165.92	29403	302438	116.36	29403	302438
FGFR4	NM_002011.3	Endogenous	mRNA	Hs	CCCACATCCAGTGGCTGAAGCACATCGTCATCAACGGCAGCAGCTTCGGAGCCGACGGTTTCCCCTATGTGCAAGTCCTAAAGACTGCAGACATCAATAG	100	ENDOGENOUS	FALSE	205314	73506	337121	90.79	73506	337121
FGL2	NM_006682.2	Endogenous	mRNA	Hs	GTTCAAAGTGTCCCAGCCAAGAACAAATACAGTCACGTCCAGTTCAACATCTAATATATAAAGATTGCTCTGACTACTACGCAATAGGCAAAAGAAGCAG	100	ENDOGENOUS	FALSE	162405	81852	242958	70.14	242958	81852
FHL1	NM_001449.4	Endogenous	mRNA	Hs	ACTTGCCATGAGACCAAGTTTGCCAAGCATTGCGTGAAGTGCAACAAGGCCATCACATCTGGAGGAATCACTTACCAGGATCAGCCCTGGCATGCCGATT	100	ENDOGENOUS	FALSE	312365	117923	506807	88.03	506807	117923
FLI1	NM_001167681.2	Endogenous	mRNA	Hs	TATAGCTGAAAAGGAAACAGGGCTGTTTAAGTCACTGACTTATGAGAAAGCAAAGCACTGGTACAGTTATTTAACAGGCATACACAAGCAGGGAAAAGAT	100	ENDOGENOUS	FALSE	155398	127669	183127	25.24	127669	183127
FLNC	NM_001458.4	Endogenous	mRNA	Hs	TCCACGCCGGATGGGGCAGAGCTCGATGTGGATGTGGTTGAGAACCATGACGGTACCTTTGACATCTACTACACAGCGCCCGAGCCGGGCAAGTACGTCA	100	ENDOGENOUS	FALSE	62153	29134	95171	75.13	95171	29134
FLRT3	NM_013281.2	Endogenous	mRNA	Hs	GACAATATAACACAACTGATTCTTCGCAACAATCCCTGGTATTGCGGGTGCAAGATGAAATGGGTACGTGACTGGTTACAATCACTACCTGTGAAGGTCA	100	ENDOGENOUS	FALSE	62006	24972	99.04	84.47	99.04	24972
FLT3	NM_004119.2	Endogenous	mRNA	Hs	AAGGCTAACAGAAAAGTGTTTGGACAGTGGGTGTCGAGCAGTACTCTAAACATGAGTGAAGCCATAAAAGGGTTCCTGGTCAAGTGCTGTGCATACAATT	100	ENDOGENOUS	FALSE	24493	18035	30.95	37.29	30.95	18035
FNBP1	NM_015033.2	Endogenous	mRNA	Hs	AAATACGTCACCAAATGGCAGAGGACAGCAAAGCAGATTACTCATCCATTCTCCAGAAATTCAACCATGAGCAGCATGAATATTACCATACTCACATCCC	100	ENDOGENOUS	FALSE	475024	188677	761371	85.25	761371	188677
FOS	NM_005252.3	Endogenous	mRNA	Hs	GAGGCCGAGCGCAGAGCATTGGCAGGAGGGGCAAGGTGGAACAGTTATCTCCAGAAGAAGAAGAGAAAAGGAGAATCCGAAGGGAAAGGAATAAGATGGC	100	ENDOGENOUS	FALSE	219046	159543	278.55	38.42	278.55	159543
FOSL1	NM_005438.3	Endogenous	mRNA	Hs	CCCTTCCAGATCACTGCCACACTCTCCATCACCCTCTTCCTGTGATCCACCCAACCCTATCTCCTGACAGAAGGTGCCACTTTACCCACCTAGAACACTA	100	ENDOGENOUS	FALSE	16609	13873	19344	23.29	19344	13873
FOXA1	NM_004496.2	Endogenous	mRNA	Hs	TGGATGGTTGTATTGGGCAGGGTGGCTCCAGGATGTTAGGAACTGTGAAGATGGAAGGGCATGAAACCAGCGACTGGAACAGCTACTACGCAGACACGCA	100	ENDOGENOUS	FALSE	1271716	1158419	1385014	12.6	1385014	1158419
FOXC1	NM_001453.1	Endogenous	mRNA	Hs	TTCGAGTCACAGAGGATCGGCTTGAACAACTCTCCAGTGAACGGGAATAGTAGCTGTCAAATGGCCTTCCCTTCCAGCCAGTCTCTGTACCGCACGTCCG	100	ENDOGENOUS	FALSE	72905	30521	115289	82.22	115289	30521
FOXC2	NM_005251.2	Endogenous	mRNA	Hs	CCGCGGCGCAGGCGGCCTCCTGGTATCTCAACCACAGCGGGGACCTGAACCACCTCCCCGGCCACACGTTCGCGGCCCAGCAGCAAACTTTCCCCAACGT	100	ENDOGENOUS	FALSE	46383	31724	61042	44.7	31724	61042
FOXM1	NM_202002.1	Endogenous	mRNA	Hs	CAATTCGCCATCAACAGCACTGAGAGGAAGCGCATGACTTTGAAAGACATCTATACGTGGATTGAGGACCACTTTCCCTACTTTAAGCACATTGCCAAGC	100	ENDOGENOUS	FALSE	133492	39461	227522	99.62	39461	227522
FOXP3	NM_014009.3	Endogenous	mRNA	Hs	GGGCCATCCTGGAGGCTCCAGAGAAGCAGCGGACACTCAATGAGATCTACCACTGGTTCACACGCATGTTTGCCTTCTTCAGAAACCATCCTGCCACCTG	100	ENDOGENOUS	FALSE	24626	20118	29134	25.89	20118	29134
FREM2	NM_207361.5	Endogenous	mRNA	Hs	ATAGTCCTGGGCCAGTCACAGACCAGTTCACATTTAGAGTCCAGGATAACCATGACCCTCCTAATCAGTCCGGGCTACAGCGGTTTGTGATTCGTATCCA	100	ENDOGENOUS	FALSE	5403	3869	6937	40.15	3869	6937
FST	NM_006350.2	Endogenous	mRNA	Hs	GACCAATAATGCCTACTGTGTGACCTGTAATCGGATTTGCCCAGAGCCTGCTTCCTCTGAGCAATATCTCTGTGGGAATGATGGAGTCACCTACTCCAGT	100	ENDOGENOUS	FALSE	45064	23585	66543	67.41	66543	23585
FSTL1	NM_007085.4	Endogenous	mRNA	Hs	AAACTGCCATCAATATTACAACGTATCCAGACCAGGAGAACAACAAGTTGCTTAGGGGACTCTGTGTTGATGCTCTCATTGAACTGTCTGATGAAAATGC	100	ENDOGENOUS	FALSE	2639532	1208363	4070702	76.68	4070702	1208363
FSTL3	NM_005860.2	Endogenous	mRNA	Hs	TCACCCACCCGGGGAACAAGATCAACCTCCTCGGCTTCTTGGGCCTTGTCCACTGCCTTCCCTGCAAAGATTCGTGCGACGGCGTGGAGTGCGGCCCGGG	100	ENDOGENOUS	FALSE	92195	58268	126121	52.04	126121	58268
FUT3	NM_000149.3	Endogenous	mRNA	Hs	CTTATAGGGTACAGGTGGGATCGACTGTAAATGAGGACTTCTGGAACATTCCAAATATTCTGGGGTTGAGGGAAATTGCTGCTGTCTACAAAATGCCAAG	100	ENDOGENOUS	FALSE	36005	26359	45651	37.89	45651	26359
FXYD3	NM_001136007.1	Endogenous	mRNA	Hs	CCGGGCCAGCGCTCTGACATGCAGAAGGTGACCCTGGGCCTGCTTGTGTTCCTGGCAGGCTTTCCTGTCCTGGACGCCAATGACCTAGAAGATAAAAACA	100	ENDOGENOUS	FALSE	2049696	829461	3269932	84.19	829461	3269932
FZD10	NM_007197.3	Endogenous	mRNA	Hs	TACACCGTGCCGGCCACCTGTGTGATCGCCTGCTACTTTTACGAACGCCTCAACATGGATTACTGGAAGATCCTGGCGGCGCAGCACAAGTGCAAAATGA	100	ENDOGENOUS	FALSE	20397	15261	25534	35.61	25534	15261
FZD7	NM_003507.1	Endogenous	mRNA	Hs	CCCTGCCCGCCCGGCCACTTCCCGCCCATGAGCCCCGACTTCACCGTCTTCATGATCAAGTACCTGATGACCATGATCGTCGGCATCACCACTGGCTTCT	100	ENDOGENOUS	FALSE	95.09	41.62	148.56	79.52	148.56	41.62
FZD8	NM_031866.1	Endogenous	mRNA	Hs	GTCTCCACCTTCCTTATCGACATGGAGCGCTTCAAGTACCCGGAGCGGCCCATTATCTTCCTCTCGGCCTGCTACCTCTTCGTGTCGGTGGGCTACCTAG	100	ENDOGENOUS	FALSE	117462	36071	198854	97.99	198854	36071
FZD9	NM_003508.2	Endogenous	mRNA	Hs	CTCTGGCTACCTGGTGCTGGGCAGTAGTTTCCTCCTGACCGGCTTCGTGGCCCTCTTCCACATCCGCAAGATCATGAAGACGGGCGGCACCAACACAGAG	100	ENDOGENOUS	FALSE	4402	4162	4643	7.72	4643	4162
GABRP	NM_001291985.1	Endogenous	mRNA	Hs	GAACACCTGCGGCTTGCTCAGTACACCATAGAGCGGTATTTCACCTTAGTCACCAGATCGCAGCAGGAGACAGGAAATTACACTAGATTGGTCTTACAGT	100	ENDOGENOUS	FALSE	119463	41.62	197306	92.15	197306	41.62
GADD45A	NM_001199741.1	Endogenous	mRNA	Hs	ACTGATGCAAGGATTACAGAAACTGATGCCAAGGGGCTGAGTGAGTTCAACTACATGTTCTGGGGGCCCGGAGATAGATGACTTTGCAGATGGAAAGAGG	100	ENDOGENOUS	FALSE	257.44	191451	323428	36.25	323428	191451
GADD45B	NM_015675.3	Endogenous	mRNA	Hs	AGATGCAGACGGTGACCGCCGCGGTGGAGGAGCTTTTGGTGGCCGCTCAGCGCCAGGATCGCCTCACAGTGGGGGTGTACGAGTCGGCCAAGTTGATGAA	100	ENDOGENOUS	FALSE	971329	814.76	1127898	22.8	814.76	1127898
GADD45G	NM_006705.3	Endogenous	mRNA	Hs	CTGAGCTCTGGCTGTCAGTGTGTTCGCCCGCGTCCCCTCCGCGCTCTCCGCTTGTGGATAACTAGCTGCTGGTTGATCGCACTATGACTCTGGAAGAAGT	100	ENDOGENOUS	FALSE	15821	10833	20.81	44.59	10833	20.81
GAS1	NM_002048.2	Endogenous	mRNA	Hs	ACCTGGCGCTGAGCCGCTACCTGACCTACTGCGGCAAAGTCTTCAACGGGCTGCGCTGCACGGACGAATGCCGCACCGTCATTGAGGACATGCTGGCTAT	100	ENDOGENOUS	FALSE	355792	287062	424522	27.32	287062	424522
GATA3	NM_001002295.1	Endogenous	mRNA	Hs	GTGCATGACTCACTGGAGGACTTCCCCAAGAACAGCTCGTTTAACCCGGCCGCCCTCTCCAGACACATGTCCTCCCTGAGCCACATCTCGCCCTTCAGCC	100	ENDOGENOUS	FALSE	4120653	3276061	4965247	28.99	3276061	4965247
GATA4	NM_002052.3	Endogenous	mRNA	Hs	TCTCCCGTCAGCCAGTCTCCACAGACCAGCTCCAAGCAGGACTCTTGGAACAGCCTGGTCTTGGCCGACAGTCACGGGGACATAATCACTGCGTAATCTT	100	ENDOGENOUS	FALSE	13367	9711	17023	38.68	17023	9711
GDF15	NM_004864.2	Endogenous	mRNA	Hs	ACTCCAGATTCCGAGAGTTGCGGAAACGCTACGAGGACCTGCTAACCAGGCTGCGGGCCAACCAGAGCTGGGAAGATTCGAACACCGACCTCGTCCCGGC	100	ENDOGENOUS	FALSE	248895	91303	406487	89.54	91303	406487
GDF5	NM_000557.4	Endogenous	mRNA	Hs	AAACCAGAGGCACCTTCGCTGCTGCCGCTGTTCTCTTTGGTGTCATTCAGCGGCTGGCCAGAGGATGAGACTCCCCAAACTCCTCACTTTCTTGCTTTGG	100	ENDOGENOUS	FALSE	8644	6.19	11099	40.15	6.19	11099
GGH	NM_003878.2	Endogenous	mRNA	Hs	TGGAGACTATTTTCCTGTGTGGGGCACATGCCTTGGATTTGAAGAGCTTTCACTGCTGATTAGTGGAGAGTGCTTATTAACTGCCACAGATACTGTTGAC	100	ENDOGENOUS	FALSE	95421	81244	109599	21.01	81244	109599
GHR	NM_000163.2	Endogenous	mRNA	Hs	TTCATATAGTACAGTCCCCACAGGGCCTCATACTCAATGCGACTGCCTTGCCCTTGCCTGACAAAGAGTTTCTCTCATCATGTGGCTATGTGAGCACAGA	100	ENDOGENOUS	FALSE	116849	33296	200401	101.12	200401	33296
GJB2	NM_004004.5	Endogenous	mRNA	Hs	GTGGCCATGCACGTGGCCTACCGGAGACATGAGAAGAAGAGGAAGTTCATCAAGGGGGAGATAAAGAGTGAATTTAAGGACATCGAGGAGATCAAAACCC	100	ENDOGENOUS	FALSE	57695	22439	92951	86.42	22439	92951
GLI3	NM_000168.5	Endogenous	mRNA	Hs	CATATCACCACTCTCCGATCATAGCTTTGACCTTCAGACCATGATAAGGACGTCTCCCAACTCCTTGGTCACGATTCTCAATAATTCCCGTAGCAGCTCT	100	ENDOGENOUS	FALSE	331612	206712	456513	53.27	456513	206712
GNG4	NM_001098721.1	Endogenous	mRNA	Hs	CAAACACCTTTGTTGCAGTAACCCGTGGCACACTTCACTTCCCACATTCTCCAGGAGGAAGCCGTATTCTGGTAGTTTAAGGAAGGTGATTCATGGATGC	100	ENDOGENOUS	FALSE	9952	4643	15261	75.45	4643	15261
GNLY	NM_012483.3	Endogenous	mRNA	Hs	ACCAAAACACAGGAGCTGGGCCGTGACTACAGGACCTGTCTGACGATAGTCCAAAAACTGAAGAAGATGGTGGATAAGCCCACCCAGAGAAGTGTTTCCA	100	ENDOGENOUS	FALSE	30522	20.81	40235	45	40235	20.81
GPC4	NM_001448.2	Endogenous	mRNA	Hs	CCCTCGCAAATTGAAGCTCCAGGTTACTCGTGCTTTTGTAGCAGCCCGTACTTTCGCTCAAGGCTTAGCGGTTGCGGGAGATGTCGTGAGCAAGGTCTCC	100	ENDOGENOUS	FALSE	142049	45782	238315	95.84	238315	45782
GPR160	NM_014373.1	Endogenous	mRNA	Hs	GGATTTCAGTCCTTGCTTATGTTTTGGGAGACCCAGCCATCTACCAAAGCCTGAAGGCACAGAATGCTTATTCTCGTCACTGTCCTTTCTATGTCAGCAT	100	ENDOGENOUS	FALSE	430.82	398163	463477	10.72	463477	398163
GPX3	NM_002084.3	Endogenous	mRNA	Hs	GTCCAATTGTTCTGCTCTAACTGATACCTCAACCTTGGGGCCAGCATCTCCCACTGCCTCCAAATATTAGTAACTATGACTGACGTCCCCAGAAGTTTCT	100	ENDOGENOUS	FALSE	499496	414811	584182	23.98	584182	414811
GRB2	NM_002086.4	Endogenous	mRNA	Hs	GATCTACATCTGTCTCCAGAAACCAGCAGATATTCCTGCGGGACATAGAACAGGTGCCACAGCAGCCGACATACGTCCAGGCCCTCTTTGACTTTGATCC	100	ENDOGENOUS	FALSE	560906	376817	744995	46.41	376817	744995
GRB7	NM_005310.2	Endogenous	mRNA	Hs	GCCGATCTGGCCTCTATTACTCCACCAAGGGCACCTCTAAGGATCCGAGGCACCTGCAGTACGTGGCAGATGTGAACGAGTCCAACGTGTACGTGGTGAC	100	ENDOGENOUS	FALSE	139379	105437	173.32	34.44	173.32	105437
GREM1	NM_013372.6	Endogenous	mRNA	Hs	CCCTCCTGGGGACCAGAATCTCCTTTCGGAATGAATGTTCATGGAAGAGGCTCCTCTGAGGGCAAGAGACCTGTTTTAGTGCTGCATTCGACATGGAAAA	100	ENDOGENOUS	FALSE	424018	355156	492879	22.97	492879	355156
GRIA3	NM_000828.4	Endogenous	mRNA	Hs	TGCAGGAGCACAGCGCTTTCCGCTTTGCCGTGCAGTTATACAACACCAACCAGAACACCACCGAGAAGCCCTTCCATTTGAATTACCACGTAGATCACTT	100	ENDOGENOUS	FALSE	16222	13873	18.57	20.47	18.57	13873
GRIN1	NM_000832.5	Endogenous	mRNA	Hs	TTCAAGAGAGTGCTGATGTCTTCCAAGTATGCGGATGGGGTGACTGGTCGCGTGGAGTTCAATGAGGATGGGGACCGGAAGTTCGCCAACTACAGCATCA	100	ENDOGENOUS	FALSE	3709	2775	4643	35.61	4643	2775
GRIN2A	NM_000833.3	Endogenous	mRNA	Hs	GAATGACAGCTATCTTCGGTCGTCCTTGAGGTCAACGGCATCGTACTGTTCCAGGGACAGTCGGGGCCACAATGATGTGTATATTTCGGAGCATGTTATG	100	ENDOGENOUS	FALSE	15208	12.38	18035	26.3	12.38	18035
GSK3B	NM_001146156.1	Endogenous	mRNA	Hs	CCTCTAGTATAGATGTATGGTCTGCTGGCTGTGTGTTGGCTGAGCTGTTACTAGGACAACCAATATTTCCAGGGGATAGTGGTGTGGATCAGTTGGTAGA	100	ENDOGENOUS	FALSE	262358	197306	327409	35.07	197306	327409
GTF2H2	NM_001515.2	Endogenous	mRNA	Hs	ATCATGTTAGTCCTCCTCCTGCTAGCTCAAGTTCTGAATGCTCACTTATTCGTATGGGATTTCCTCAGCACACCATTGCTTCTTTATCTGACCAGGATGC	100	ENDOGENOUS	FALSE	147303	88789	205818	56.18	205818	88789
GZMA	NM_006144.3	Endogenous	mRNA	Hs	CAAAAGACTGGGTGTTGACTGCAGCTCACTGTAACTTGAACAAAAGGTCCCAGGTCATTCTTGGGGCTCACTCAATAACCAGGGAAGAGCCAACAAAACA	100	ENDOGENOUS	FALSE	60738	40233	81244	47.74	81244	40233
GZMB	NM_004131.4	Endogenous	mRNA	Hs	GAGTTGTGCGTGGGGGACCCAGAGATTAAAAAGACTTCCTTTAAGGGGGACTCTGGAGGCCCTCTTGTGTGTAACAAGGTGGCCCAGGGCATTGTCTCCT	100	ENDOGENOUS	FALSE	32.75	29134	36366	15.62	36366	29134
GZMH	NM_033423.3	Endogenous	mRNA	Hs	AAAAAAGGGACACCTCCAGGAGTCTACATCAAGGTCTCACACTTCCTGCCCTGGATAAAGAGAACAATGAAGCGCCTCTAACAGCAGGCATGAGACTAAC	100	ENDOGENOUS	FALSE	13.82	12.38	15261	14.74	12.38	15261
GZMM	NM_005317.2	Endogenous	mRNA	Hs	GGGCCCCTGGTGTGTGGCAAAGGCCGGGTGTTGGCCGGAGTCCTGTCCTTCAGCTCCAGGGTCTGCACTGACATCTTCAAGCCTCCCGTGGCCACCGCTG	100	ENDOGENOUS	FALSE	34471	19423	49.52	61.74	49.52	19423
HAPLN1	NM_001884.3	Endogenous	mRNA	Hs	CTACTGAGGCTGCAGTGCGCTTCGTGGGTTTCCCAGATAAAAAGCATAAGCTGTATGGTGTCTACTGCTTCAGAGCATACAACTGAATGTGCCCTTAGAG	100	ENDOGENOUS	FALSE	7257	6.19	8324	20.79	6.19	8324
HAS1	NM_001523.3	Endogenous	mRNA	Hs	CGCTGCTCCGGCCTGGCCCGGAGGGTGCTGACCATCGCCTTCGCCCTGCTCATCCTGGGCCTCATGACCTGGGCCTACGCCGCCGGGGTGCCGCTGGCCT	100	ENDOGENOUS	FALSE	15675	14701	16648	8.78	14701	16648
HBB	NM_000518.4	Endogenous	mRNA	Hs	CCCACCAGTGCAGGCTGCCTATCAGAAAGTGGTGGCTGGTGTGGCTAATGCCCTGGCCCACAAGTATCACTAAGCTCGCTTTCTTGCTGTCCAATTTCTA	100	ENDOGENOUS	FALSE	199424	104.05	294799	67.63	294799	104.05
HDAC1	NM_004964.2	Endogenous	mRNA	Hs	CCTATCTGGGGATCGGTTAGGTTGCTTCAATCTAACTATCAAAGGACACGCCAAGTGTGTGGAATTTGTCAAGAGCTTTAACCTGCCTATGCTGATGCTG	100	ENDOGENOUS	FALSE	418289	321.88	514699	32.6	321.88	514699
HDAC10	NM_032019.5	Endogenous	mRNA	Hs	CCAGCGTCCTTTACTTCTCCTGGCACCGCTATGAGCATGGGCGCTTCTGGCCTTTCCTGCGAGAGTCAGATGCAGACGCAGTGGGGCGGGGACAGGGCCT	100	ENDOGENOUS	FALSE	158307	157071	159543	1.1	157071	159543
HDAC11	NM_001330636.1	Endogenous	mRNA	Hs	GCACAGCCCGCATCATTGCTGACTCCATACTTAATCTGTTTGGCCTGGGGCTCATTGGGCCTGAGTCACCCAGCGTCTCCGCACAGAACTCAGACACACC	100	ENDOGENOUS	FALSE	107774	92076	123472	20.6	92076	123472
HDAC2	NM_001527.3	Endogenous	mRNA	Hs	AAAGCTAGAATTGAAGAAGATAAGAAAGAAACAGAGGACAAAAAAACAGACGTTAAGGAAGAAGATAAATCCAAGGACAACAGTGGTGAAAAAACAGATA	100	ENDOGENOUS	FALSE	280688	229804	331571	25.64	229804	331571
HDAC5	NM_001015053.1	Endogenous	mRNA	Hs	GTGCTGAGGAGGGGCCCGACTTGGAGGAGCCTGGTGCTGGATACAAAAAACTGTTCTCAGATGCCCAGCCGCTGCAGCCTTTGCAGGTGTACCAGGCGCC	100	ENDOGENOUS	FALSE	192298	187289	197306	3.68	197306	187289
HDAC6	NM_001321225.1	Endogenous	mRNA	Hs	GCAGTTAAATGAATTCCATTGCCTCTGGGATGACAGCTTCCCGGAAGGCCCTGAGCGGCTCCATGCCATCAAGGAGCAACTGATCCAGGAGGGCCTCCTA	100	ENDOGENOUS	FALSE	137562	111.42	163705	26.88	111.42	163705
HDC	NM_002112.3	Endogenous	mRNA	Hs	CATCCCGGCCACTATCCAGGACAAGTTAATCATCCGTTTCACTGTGACATCCCAGTTTACCACTAGGGATGACATCCTGAGAGACTGGAATCTCATTCGA	100	ENDOGENOUS	FALSE	38567	22197	54936	60.03	54936	22197
HEG1	NM_020733.1	Endogenous	mRNA	Hs	CTGGGAAACTAATCCGAATCATTTACCTTTCTGTATTAACCTTGGCCTGTCCTAAAAAGAGAACGACTGTTTCATCATGAGTTGCTCTGAGTTTTGTTAA	100	ENDOGENOUS	FALSE	148611	92951	204.27	52.97	204.27	92951
HELLS	NM_001289067.1	Endogenous	mRNA	Hs	GAGGCTCCAGCAATGGTTGAACAACTGGACACTGCTGTGATTACCCCGGCCATGCTAGAAGAGGAAGAACAGCTTGAAGCTGCTGGACTAGAGAGAGAGC	100	ENDOGENOUS	FALSE	92819	51068	134571	63.61	51068	134571
HEMK1	NM_001317851.1	Endogenous	mRNA	Hs	TGGTGGGGAGGAGGGCATGGACATCATTACCCACATTCTGGCCTTGGCACCCCGGCTCCTGAAAGACTCTGGTAGTATCTTCTTAGAAGTGGACCCAAGG	100	ENDOGENOUS	FALSE	226942	216.65	237233	6.41	216.65	237233
HES1	NM_005524.2	Endogenous	mRNA	Hs	GCTGGAGAGGCGGCTAAGGTGTTTGGAGGCTTCCAGGTGGTACCGGCTCCCGATGGCCAGTTTGCTTTCCTCATTCCCAACGGGGCCTTCGCGCACAGCG	100	ENDOGENOUS	FALSE	437089	437008	437169	0.03	437169	437008
HGF	NM_000601.5	Endogenous	mRNA	Hs	AATAGCATGTCAAGTGGAGTGAAAAAAGAATTTGGCCATGAATTTGACCTCTATGAAAACAAAGACTACATTAGAAACTGCATCATTGGTAAAGGACGCA	100	ENDOGENOUS	FALSE	45064	23585	66543	67.41	66543	23585
HIF1A	NM_181054.2	Endogenous	mRNA	Hs	CTAGCCGAGGAAGAACTATGAACATAAAGTCTGCAACATGGAAGGTATTGCACTGCACAGGCCACATTCACGTATATGATACCAACAGTAACCAACCTCA	100	ENDOGENOUS	FALSE	379937	297894	461.98	30.54	297894	461.98
HIST1H1C	NM_005319.3	Endogenous	mRNA	Hs	CCAAGGCTGTGGCCGCCTCTAAAGAGCGTAGCGGAGTTTCTCTGGCTGCTCTGAAAAAAGCGTTGGCTGCCGCCGGCTATGATGTGGAGAAAAACAACAG	100	ENDOGENOUS	FALSE	3379508	2812114	3946902	23.74	3946902	2812114
HIST1H2BH	NM_003524.2	Endogenous	mRNA	Hs	CCTGGCTCATTACAACAAGCGTTCGACCATCACCTCCAGGGAGATCCAGACAGCCGTGCGCCTGCTGCTGCCTGGGGAACTGGCCAAGCACGCCGTGTCC	100	ENDOGENOUS	FALSE	958265	676258	1240271	41.62	676258	1240271
HIST1H3H	NM_003536.2	Endogenous	mRNA	Hs	ACCAACCTGTGCGCCATCCACGCCAAGCGGGTGACTATCATGCCCAAGGACATCCAGCTCGCACGTCGTATCCGCGGCGAGAGGGCTTGAGTCTCAAGGA	100	ENDOGENOUS	FALSE	549404	288609	810.2	67.13	288609	810.2
HIST3H2BB	NM_175055.2	Endogenous	mRNA	Hs	AATCGGCTCCTGCGCCCAAGAAGGGTTCTAAAAAGGCTGTCACCAAGGCACAGAAGAAGGACGGCAAGAAGCGCAAGCGCGGCCGCAAGGAGAGCTATTC	100	ENDOGENOUS	FALSE	415405	225935	604875	64.5	225935	604875
HK2	NM_000189.4	Endogenous	mRNA	Hs	TTTGGGGGGAAGCTCAGCCCAGAGCTTCTCAACACCGGTCGCTTTGAGACCAAAGACATCTCAGACATTGAAGGGGAGAAGGATGGCATCCGGAAGGCCC	100	ENDOGENOUS	FALSE	60431	38845	82018	50.52	82018	38845
HLA-A	NM_002116.7	Endogenous	mRNA	Hs	GGGCGCCGTGGATAGAGCAGGAGGGGCCGGAGTATTGGGACCAGGAGACACGGAATGTGAAGGCCCAGTCACAGACTGACCGAGTGGACCTGGGGACCCT	100	ENDOGENOUS	FALSE	1647446	1358194	1936698	24.83	1936698	1358194
HLA-B	NM_005514.6	Endogenous	mRNA	Hs	TGAATGTGTCTGCGTCCCTGTTAGCATAATGTGAGGAGGTGGAGAGACAGCCCACCCTTGTGTCCACTGTGACCCCTGTTCCCATGCTGACCTGTGTTTC	100	ENDOGENOUS	FALSE	9362143	8515419	10208866	12.79	10208866	8515419
HLA-C	NM_002117.4	Endogenous	mRNA	Hs	TGGGAGCCATCTTCCCAGCCCACCATCCCCATCATGGGCATCGTTGCTGGCCTGGCTGTCCTGGTTGTCCTAGCTGTCCTTGGAGCTGTGGTCACCGCTA	100	ENDOGENOUS	FALSE	2894.98	1943646	3846314	46.47	3846314	1943646
HLA-DMA	NM_006120.3	Endogenous	mRNA	Hs	TCTGCGAGTGGATGATCCAGCAAATAGGGCCAAAACTTGATGGGAAAATCCCGGTGTCCAGAGGGTTTCCTATCGCTGAAGTGTTCACGCTGAAGCCCCT	100	ENDOGENOUS	FALSE	474935	471692	478178	0.97	478178	471692
HLA-DMB	NM_002118.3	Endogenous	mRNA	Hs	CCCGTGAGCTGGAAGGAACAGATTTAATATCTAGGGGCTGGGTATCCCCACATCACTCATTTGGGGGGTCAAGGGACCCGGGCAATATAGTATTCTGCTC	100	ENDOGENOUS	FALSE	223286	199628	246944	14.98	199628	246944
HLA-DOB	NM_002120.3	Endogenous	mRNA	Hs	GTGGCTCTGCTAGTGAATCTGACCCGACTGGATTCCTCCATGACTCAAGGCACAGACTCTCCAGAAGATTTTGTGATTCAGGCAAAGGCTGACTGTTACT	100	ENDOGENOUS	FALSE	26988	8324	45651	97.8	45651	8324
HLA-DPA1	NM_033554.2	Endogenous	mRNA	Hs	GGAGAGATCTGAACTCCAGCTGCCCTACAAACTCCATCTCAGCTTTTCTTCTCACTTCATGTGAAAACTACTCCAGTGGCTGACTGAATTGCTGACCCTT	100	ENDOGENOUS	FALSE	1448491	1289069	1607913	15.56	1289069	1607913
HLA-DPB1	NM_002121.5	Endogenous	mRNA	Hs	TTCCAAATTGGATACTGCTGCCAAGAAGTTGCTCTGAAGTCAGTTTCTATCATTCTGCTCTTTGATTCAAAGCACTGTTTCTCTCACTGGGCCTCCAACC	100	ENDOGENOUS	FALSE	676093	599326	752859	16.06	752859	599326
HLA-DQA1	NM_002122.3	Endogenous	mRNA	Hs	GGCGGTGGCCTGAGTTCAGCAAATTTGGAGGTTTTGACCCGCAGGGTGCACTGAGAAACATGGCTGTGGCAAAACACAACTTGAACATCATGATTAAACG	100	ENDOGENOUS	FALSE	1207119	746669	1667568	53.94	746669	1667568
HLA-DQB1	NM_002123.3	Endogenous	mRNA	Hs	GGGGACCCGGGCGGAGTTGGACACGGTGTGCAGACACAACTACGAGGTGGCGTTCCGCGGGATCTTGCAGAGGAGAGTGGAGCCCACAGTGACCATCTCC	100	ENDOGENOUS	FALSE	390136	112968	667305	100.47	112968	667305
HLA-DRA	NM_019111.3	Endogenous	mRNA	Hs	GGCCAACATAGCTGTGGACAAAGCCAACCTGGAAATCATGACAAAGCGCTCCAACTATACTCCGATCACCAATGTACCTCCAGAGGTAACTGTGCTCACG	100	ENDOGENOUS	FALSE	3578663	3410052	3747274	6.66	3747274	3410052
HLA-DRB1	NM_002124.3	Endogenous	mRNA	Hs	TTCGGCAACTGCAGAAAATGTCCTCCCTTGTGGCTTCCTCAGCTCCTGCCCTTGGCCTGAAGTCCCAGCATTGATGGCAGCGCCTCATCTTCAACTTTTG	100	ENDOGENOUS	FALSE	4486025	3178568	5793482	41.22	3178568	5793482
HLA-E	NM_005516.5	Endogenous	mRNA	Hs	CTATGTGTCTTAGGGGACTCTGGCTTCTCTTTTTGCAAGGGCCTCTGAATCTGTCTGTGTCCCTGTTAGCACAATGTGAGGAGGTAGAGAAACAGTCCAC	100	ENDOGENOUS	FALSE	1434126	1079341	1788911	34.99	1788911	1079341
HMGA1	NM_145902.2	Endogenous	mRNA	Hs	CCCATCTTCCACCTGTGCCCTCACCACCACACTACACAGCACACCAGCCGCTGCAGGGCTCCCATGGGCTGAGTGGGGAGCAGTTTTCCCCTGGCCTCAG	100	ENDOGENOUS	FALSE	907286	857316	957256	7.79	857316	957256
HNF1A	NM_000545.6	Endogenous	mRNA	Hs	GTGCGCTATGGACAGCCTGCGACCAGTGAGACTGCAGAAGTACCCTCAAGCAGCGGCGGTCCCTTAGTGACAGTGTCTACACCCCTCCACCAAGTGTCCC	100	ENDOGENOUS	FALSE	14741	10059	19423	44.92	10059	19423
HOXA5	NM_019102.2	Endogenous	mRNA	Hs	CATAGTTCCGTGAGCGAGCAATTCAGGGACTCGGCGAGCATGCACTCCGGCAGGTACGGCTACGGCTACAATGGCATGGATCTCAGCGTCGGCCGCTCGG	100	ENDOGENOUS	FALSE	41222	9711	72733	108.1	72733	9711
HOXA7	NM_006896.3	Endogenous	mRNA	Hs	ACACTGAAAGCTGCCGGACAACAAATCACAGGTCAAAATTATGAGTTCTTCGTATTATGTGAACGCGCTTTTTAGCAAATATACGGCGGGGGCTTCTCTG	100	ENDOGENOUS	FALSE	15221	11099	19344	38.3	19344	11099
HOXA9	NM_152739.3	Endogenous	mRNA	Hs	ACGCCCGGTGCGCTCTCCTTCGCGGGCTTGCCCTCCAGCCGGCCTTATGGCATTAAACCTGAACCGCTGTCGGCCAGAAGGGGTGACTGTCCCACGCTTG	100	ENDOGENOUS	FALSE	21398	18035	24.76	22.22	24.76	18035
HOXB13	NM_006361.5	Endogenous	mRNA	Hs	ACGTCCCCAGCTCCCGTGCCTTATGGTTACTTTGGAGGCGGGTACTACTCCTGCCGAGTGTCCCGGAGCTCGCTGAAACCCTGTGCCCAGGCAGCCACCC	100	ENDOGENOUS	FALSE	10579	10059	11099	6.95	10059	11099
HOXB3	NM_001330322.1	Endogenous	mRNA	Hs	CCCTGGCCTGAGAGGTTGCTTTTAAGTCTTCCACCCCTTGTTCCATCTGCCTGCCAACCCATCGGAAAGGAATCCACATCATATTGGAGATGACCCCATC	100	ENDOGENOUS	FALSE	137978	109599	166356	29.09	166356	109599
HSPA2	NM_021979.3	Endogenous	mRNA	Hs	AACAAGATCCTCGACAAGTGTCAGGAGGTGATCAACTGGCTCGACCGAAACCAGATGGCAGAGAAAGATGAGTATGAACACAAGCAGAAAGAGCTCGAAA	100	ENDOGENOUS	FALSE	98261	35593	160.93	90.2	35593	160.93
IBSP	NM_004967.3	Endogenous	mRNA	Hs	GCTGAGAATACCACACTTTCTGCTACAACACTGGGCTATGGAGAGGACGCCACGCCTGGCACAGGGTATACAGGGTTAGCTGCAATCCAGCTTCCCAAGA	100	ENDOGENOUS	FALSE	18662	5416	31909	100.38	5416	31909
ICAM1	NM_000201.2	Endogenous	mRNA	Hs	AAATACTGAAACTTGCTGCCTATTGGGTATGCTGAGGCCCCACAGACTTACAGAAGAAGTGGCCCTCCATAGACATGTGTAGCATCAAAACACAAAGGCC	100	ENDOGENOUS	FALSE	171901	171773	172029	0.11	171773	172029
ID1	NM_002165.2	Endogenous	mRNA	Hs	CTGCCCCAGAACCGCAAGGTGAGCAAGGTGGAGATTCTCCAGCACGTCATCGACTACATCAGGGACCTTCAGTTGGAGCTGAACTCGGAATCCGAAGTTG	100	ENDOGENOUS	FALSE	248438	86014	410862	92.46	410862	86014
ID2	NM_002166.4	Endogenous	mRNA	Hs	CAGCGGCGGCCTGAGCTTCAGGGCAGCCAGCTCCCTCCCGGTCTCGCCTTCCCTCGCGGTCAGCATGAAAGCCTTCAGTCCCGTGAGGTCCGTTAGGAAA	100	ENDOGENOUS	FALSE	339389	226134	452644	47.19	452644	226134
ID4	NM_001546.3	Endogenous	mRNA	Hs	GAAAAAAATGTTCTCTGCTTGCTACCAAAGGACAAACTCTTGGAAATGAACACTTTCTGCTTTCCTTCCTCCAAAGAATTAATAGGCAACAGTGGGAGAA	100	ENDOGENOUS	FALSE	70.13	24972	115289	91.06	115289	24972
IDO1	NM_002164.5	Endogenous	mRNA	Hs	ATTATAAGATGCTCTGAAAACTCTTCAGACACTGAGGGGCACCAGAGGAGCAGACTACAAGAATGGCACACGCTATGGAAAACTCCTGGACAATCAGTAA	100	ENDOGENOUS	FALSE	50599	41.62	59579	25.1	59579	41.62
IFT140	NM_014714.3	Endogenous	mRNA	Hs	ATTGATCGGAGAGAGACGCTGTCCTTTAATGAGCAAGAGACTAATAAGAGCCACCTCTTTGTGGATGAGGGACTGAAAAATTATGTTCCCGTGAACCACT	100	ENDOGENOUS	FALSE	175103	156768	193438	14.81	193438	156768
IGF1	NM_000618.3	Endogenous	mRNA	Hs	GCTGGACCGGAGACGCTCTGCGGGGCTGAGCTGGTGGATGCTCTTCAGTTCGTGTGTGGAGACAGGGGCTTTTATTTCAACAAGCCCACAGGGTATGGCT	100	ENDOGENOUS	FALSE	300853	69366	532341	108.81	532341	69366
IGF1R	NM_000875.3	Endogenous	mRNA	Hs	AAGCCTCCTGTACCTCAGTGGATCTTCAGAACTGCCCTTGCTGCCCGCGGGAGACAGCTTCTCTGCAGTAAAACACATTTGGGATGTTCCTTTTTTCAAT	100	ENDOGENOUS	FALSE	292889	66592	519187	109.27	519187	66592
IKZF3	NM_183232.2	Endogenous	mRNA	Hs	GTGTATCGGTGTGACCACTGCCGCGTCCTCTTCCTGGACTATGTGATGTTCACGATTCACATGGGCTGCCACGGCTTCCGTGACCCTTTCGAGTGTAACA	100	ENDOGENOUS	FALSE	76.6	40233	112968	67.14	112968	40233
IL10RA	NM_001558.2	Endogenous	mRNA	Hs	TGCCCAGCCCTCCGTCTGTGTGGTTTGAAGCAGAATTTTTCCACCACATCCTCCACTGGACACCCATCCCAAATCAGTCTGAAAGTACCTGCTATGAAGT	100	ENDOGENOUS	FALSE	170702	112374	229.03	48.32	229.03	112374
IL11RA	NM_147162.1	Endogenous	mRNA	Hs	TCCAGCCCGCCCTGTTGTCTCCTGCCAAGCAGCCGACTATGAGAACTTCTCTTGCACTTGGAGTCCCAGCCAGATCAGCGGTTTACCCACCCGCTACCTC	100	ENDOGENOUS	FALSE	97878	40233	155524	83.29	155524	40233
IL12RB2	NM_001319233.1	Endogenous	mRNA	Hs	TTGAAGCCCAGACAAGGCTGCTTTCACTATTCCAGACGTAACAAGTTAATCCTGTACAAGTTTGACAGAAGAATCAATTTTCACCATGGCCACTCCCTCA	100	ENDOGENOUS	FALSE	15981	13928	18035	18.18	13928	18035
IL13RA1	NM_001560.2	Endogenous	mRNA	Hs	TCTGCACTGGAAGAAGTACGACATCTATGAGAAGCAAACCAAGGAGGAAACCGACTCTGTAGTGCTGATAGAAAACCTGAAGAAAGCCTCTCAGTGATGG	100	ENDOGENOUS	FALSE	591985	441.17	742801	36.03	742801	441.17
IL1B	NM_000576.2	Endogenous	mRNA	Hs	CCAGGCCTCTCTCACCTCTCCTACTCACTTAAAGCCCGCCTGACAGAAACCACGGCCACATTTGGTTCTAAGAAACCCTCTGTCATTCGCTCCCACATTC	100	ENDOGENOUS	FALSE	21224	14701	27747	43.46	14701	27747
IL1R2	NR_048564.1	Endogenous	mRNA	Hs	CCATATCAGCTTCTCTGGGGTCAAGACTGACAATCCCGTGTAAGGTGTTTCTGGGAACCGGCACACCCTTAACCACCATGCTGTGGTGGACGGCCAATGA	100	ENDOGENOUS	FALSE	9805	8511	11099	18.66	8511	11099
IL1RN	NM_000577.3	Endogenous	mRNA	Hs	GAGTCTGCCGCCTGCCCCGGTTGGTTCCTCTGCACAGCGATGGAAGCTGACCAGCCCGTCAGCCTCACCAATATGCCTGACGAAGGCGTCATGGTCACCA	100	ENDOGENOUS	FALSE	43542	37.14	49944	20.79	37.14	49944
IL20RA	NM_001278722.1	Endogenous	mRNA	Hs	CTAAATCAAACAGAACGTGGTCCCAGTGTGTGACCAACCACACGCTGGTGCTCACCTGGCTGGAGCCGAACACTCTTTACTGCGTACACGTGGAGTCCTT	100	ENDOGENOUS	FALSE	64099	62.43	65769	3.68	65769	62.43
IL20RB	NM_144717.2	Endogenous	mRNA	Hs	GGGAAACTGGTGACACTCTACAGTCTGACTGATTCAGTGTTTCTGGAGAGCAGGACATAAATGTATGATGAGAATGATCAAGGACTCTACACACTGGGTG	100	ENDOGENOUS	FALSE	13127	12.38	13873	8.04	12.38	13873
IL22RA2	NM_052962.2	Endogenous	mRNA	Hs	AGGTTTATGAAGGGGCTCACAGAGCGGTTGAAATTGAAGCTCTAACACCACACTCCAGCTACTGTGTAGTGGCTGAAATATATCAGCCCATGTTAGACAG	100	ENDOGENOUS	FALSE	26.08	14701	37458	61.7	14701	37458
IL24	NM_001185158.1	Endogenous	mRNA	Hs	CGCAAGAAAATGAGATGTTTTCCATCAGAGACAGTGCACACAGGCGGTTTCTGCTATTCCGGAGAGCATTCAAACAGTTGGACGTAGAAGCAGCTCTGAC	100	ENDOGENOUS	FALSE	14.34	2321	26359	118.53	2321	26359
IL2RA	NM_000417.2	Endogenous	mRNA	Hs	AGCTCAGTCCCATCAGAGAGCGAGCGCTACCCACTTCTAAATAGCAATTTCGCCGTTGAAGAGGAAGGGCAAAACCACTAGAACTCTCCATCTTATTTTC	100	ENDOGENOUS	FALSE	24225	12.38	36071	69.15	12.38	36071
IL2RB	NM_000878.2	Endogenous	mRNA	Hs	GTCCTGCTGCCCGAGCCAGGAACTGTGTGTGTTGCAGGGGGGCAGTAACTCCCCAACTCCCTCGTTAATCACAGGATCCCACGAATTTAGGCTCAGAAGC	100	ENDOGENOUS	FALSE	150878	120698	181058	28.29	181058	120698
IL3RA	NM_002183.2	Endogenous	mRNA	Hs	GACGTCCAGTACGACCTGTACTTGAACGTTGCCAACAGGCGTCAACAGTACGAGTGTCTTCACTACAAAACGGATGCTCAGGGAACACGTATCGGGTGTC	100	ENDOGENOUS	FALSE	32603	24972	40235	33.1	40235	24972
IL4R	NM_000418.3	Endogenous	mRNA	Hs	ACCTGCCTCTGTCTCACTGAACTAGAAGCCGAGCCTAGAAACTAACACAGCCATCAAGGGAATGACTTGGGCGGCCTTGGGAAATCGATGAGAAATTGAA	100	ENDOGENOUS	FALSE	168898	133859	203937	29.34	133859	203937
IL6	NM_000600.3	Endogenous	mRNA	Hs	GGTATACCTAGAGTACCTCCAGAACAGATTTGAGAGTAGTGAGGAACAAGCCAGAGCTGTGCAGATGAGTACAAAAGTCCTGATCCAGTTCCTGCAGAAA	100	ENDOGENOUS	FALSE	26347	19423	33271	37.17	33271	19423
IL6R	NM_000565.3	Endogenous	mRNA	Hs	GGAGCACCCCATCCCTGACGACAAAGGCTGTGCTCTTGGTGAGGAAGTTTCAGAACAGTCCGGCCGAAGACTTCCAGGAGCCGTGCCAGTATTCCCAGGA	100	ENDOGENOUS	FALSE	89713	61042	118384	45.2	118384	61042
IL7R	NM_002185.3	Endogenous	mRNA	Hs	CATTTTCTCTCCAATCTGGAATCCTGACATTGAACCCAGTTGCTCAGGGTCAGCCCATTCTTACTTCCCTGGGATCAAATCAAGAAGAAGCATATGTCAC	100	ENDOGENOUS	FALSE	181294	116536	246053	50.52	246053	116536
INHBA	NM_002192.2	Endogenous	mRNA	Hs	TAGAACAACCCAAATAGCATCTAGAAAGCCATGAGTTTGAAAGGGCCCATCACAGGCACTTTCCTACCCAATTACCCAGGTCATAAGGTATGTCTGTGTG	100	ENDOGENOUS	FALSE	187947	140049	235846	36.04	140049	235846
INHBB	NM_002193.3	Endogenous	mRNA	Hs	TGGCATACCTTCCCACTCACGGAGGCCATCCAGGCCTTGTTTGAGCGGGGCGAGCGGCGACTCAACCTAGACGTGCAGTGTGACAGCTGCCAGGAGCTGG	100	ENDOGENOUS	FALSE	140952	131796	150108	9.19	150108	131796
IRF6	NM_001206696.1	Endogenous	mRNA	Hs	TCTGGTGATTTCACACGATCCTTTGATAGTGGCAGTGTCCGCCTGCAGATCTCAACCCCAGACATCAAGGATAACATCGTTGCTCAGCTGAAGCAGCTGT	100	ENDOGENOUS	FALSE	1007764	962546	1052982	6.35	962546	1052982
IRX1	NM_024337.3	Endogenous	mRNA	Hs	CACATCGGCAAGTTCTCCAACTGGACCAACAGCGCATTCCTCGCACAGGGCTCCCTGCTCAACATGCGCTCCTTCCTGGGCGTTGGCGCTCCCCACGCCG	100	ENDOGENOUS	FALSE	70077	12486	127669	116.22	127669	12486
ISG15	NM_005101.3	Endogenous	mRNA	Hs	CCCGGCAGCACGGTCCTGCTGGTGGTGGACAAATGCGACGAACCTCTGAGCATCCTGGTGAGGAATAACAAGGGCCGCAGCAGCACCTACGAGGTACGGC	100	ENDOGENOUS	FALSE	696005	212781	1179229	98.19	212781	1179229
ISM1	NM_080826.1	Endogenous	mRNA	Hs	AAGCCCACTGCCCGGTACTGCATCCGCTCCATGCTGTCCCTGGAGAGCACCACGCTGGCGGCACAGCACTGCTGCTACGGCGACAACATGCAGCTCATCA	100	ENDOGENOUS	FALSE	84764	59655	109873	41.89	109873	59655
ITGA6	NM_001316306.1	Endogenous	mRNA	Hs	CCACAAAAGATGGCGATGACGCCCATGAGGCTAAACTGATTGCAACGTTTCCAGACACTTTAACCTATTCTGCATATAGAGAACTGAGGGCTTTCCCTGA	100	ENDOGENOUS	FALSE	188.22	56.88	319559	98.68	319559	56.88
ITGAV	NM_001144999.2	Endogenous	mRNA	Hs	TGTGGAGTTGCTCAGTGCTTGAAGATTGTCTGCCAAGTTGGGAGATTAGACAGAGGAAAGAGTGCAATCTTGTACGTAAAGTCATTACTGTGGACTGAGA	100	ENDOGENOUS	FALSE	859816	660368	1059265	32.8	1059265	660368
ITGB1	NM_002211.3	Endogenous	mRNA	Hs	TGGGTGGTGCACAAATTCAACATTTTTACAGGAAGGAATGCCTACTTCTGCACGATGTGATGATTTAGAAGCCTTAAAAAAGAAGGGTTGCCCTCCAGAT	100	ENDOGENOUS	FALSE	1281206	1014137	1548275	29.48	1548275	1014137
ITGB3	NM_000212.2	Endogenous	mRNA	Hs	GAATAAGCCTTGGAATTAGATATGGGGCAATGACTGAGCCCTGTCTCACCCATGGATTACTCCTTACTGTAGGGAATGGCAGTATGGTAGAGGGATAAAT	100	ENDOGENOUS	FALSE	36592	30176	43007	24.79	30176	43007
ITGB6	NM_000888.4	Endogenous	mRNA	Hs	AAACTTATTCCTGGAGCTACAGTAGGTCTACTTCAGAAGGACTCCGGAAACATTCTCCAGCTGATCATCTCAGCTTATGAAGAACTGCGGTCTGAGGTGG	100	ENDOGENOUS	FALSE	29135	18035	40235	53.88	40235	18035
ITPR1	NM_001099952.2	Endogenous	mRNA	Hs	TCTTCAGCTCTCCCTTCTCAGACCAGAGTACGACTTTGCAGACTCGCCAGCCTGTCTTTGTGCAACTGCTGCAAGGCGTGTTCAGGGTTTACCACTGCAA	100	ENDOGENOUS	FALSE	180508	83.24	277776	76.21	277776	83.24
JAG1	NM_000214.2	Endogenous	mRNA	Hs	CTACATCGCTTGCGAGCCTTCCCCTTCAGCGAACAATGAAATACATGTGGCCATTTCTGCTGAAGATATACGGGATGATGGGAACCCGATCAAGGAAATC	100	ENDOGENOUS	FALSE	259.71	98.5	420.92	87.78	420.92	98.5
JAG2	NM_002226.4	Endogenous	mRNA	Hs	ATTCAGAGGCAAGGTCAGCATTTGATGGAGGCAGGAGAGAAGCAGCCCTTCCACCTGGCCCTGGAGCTGGTTTTGCCCCTCACTGCTTGAGCCAACTGGA	100	ENDOGENOUS	FALSE	46623	36366	56.88	31.11	36366	56.88
JAK1	NM_002227.1	Endogenous	mRNA	Hs	GAGAACACCAAGCTCTGGTATGCTCCAAATCGCACCATCACCGTTGATGACAAGATGTCCCTCCGGCTCCACTACCGGATGAGGTTCTATTTCACCAATT	100	ENDOGENOUS	FALSE	545403	363.48	727326	47.17	727326	363.48
JAK2	NM_004972.2	Endogenous	mRNA	Hs	CTCCTCCCGCGACGGCAAATGTTCTGAAAAAGACTCTGCATGGGAATGGCCTGCCTTACGATGACAGAAATGGAGGGAACATCCACCTCTTCTATATATC	100	ENDOGENOUS	FALSE	218755	110986	326523	69.67	326523	110986
JAK3	NM_000215.2	Endogenous	mRNA	Hs	GTGCTGCTGAAGGTCATGGATGCCAAGCACAAGAACTGCATGGAGTCATTCCTGGAAGCAGCGAGCTTGATGAGCCAAGTGTCGTACCGGCATCTCGTGC	100	ENDOGENOUS	FALSE	81401	77.69	85113	6.45	85113	77.69
JAM2	NM_001270407.1	Endogenous	mRNA	Hs	CATCATGTGAAGTACCCTCTTCTGCTCTGAGTGGAACTGTGGTAGAGCTACGATGTCAAGACAAAGAAGGGAATCCAGCTCCTGAATACACATGGTTTAA	100	ENDOGENOUS	FALSE	166792	133183	200401	28.5	200401	133183
JCAD	NM_020848.3	Endogenous	mRNA	Hs	CCGCACATCCCCGACCTGTCACTGCCTATGACGGCTTCGTTCAGTACATTCCCTTTGATGATCCACGGTTACGACATTTTAAACTAGCTCAGCCCCAGGG	100	ENDOGENOUS	FALSE	104.96	98.5	111.42	8.7	111.42	98.5
JUN	NM_002228.3	Endogenous	mRNA	Hs	CAGGTGGCACAGCTTAAACAGAAAGTCATGAACCACGTTAACAGTGGGTGCCAACTCATGCTAACGCAGCAGTTGCAAACATTTTGAAGAGAGACCGTCG	100	ENDOGENOUS	FALSE	1438472	756094	2120851	67.09	2120851	756094
KAT2B	NM_003884.4	Endogenous	mRNA	Hs	TGAGTTGGCAAAAATGTTCCTAAACCGCATCAACTATTGGCATCTGGAGGCACCATCTCAACGAAGACTGCGATCTCCCAATGATGATATTTCTGGATAC	100	ENDOGENOUS	FALSE	193114	126247	259.98	48.97	259.98	126247
KCNB1	NM_004975.3	Endogenous	mRNA	Hs	CCAAGAGGAATGGCAGCATCGTATCCATGAACATGAAGGATGCTTTTGCCCGGAGCATTGAGATGATGGACATTGTGGTTGAGAAAAATGGGGAGAATAT	100	ENDOGENOUS	FALSE	15595	13154	18035	22.13	13154	18035
KDR	NM_002253.2	Endogenous	mRNA	Hs	GGCTCTGCGTGGAGACCCGGGCCGCCTCTGTGGGTTTGCCTAGTGTTTCTCTTGATCTGCCCAGGCTCAGCATACAAAAAGACATACTTACAATTAAGGC	100	ENDOGENOUS	FALSE	87179	51331	123026	58.15	123026	51331
KIAA0040	NM_014656.1	Endogenous	mRNA	Hs	GGTATGTGAGGACATGTAAATTAGATCCACAGTGAGCTGAGGAGGGCTTTCCCCGCCAGAGTGAGGTTGGGAAGCAGAGTTAATCCACTTATAGGATGAA	100	ENDOGENOUS	FALSE	257745	233071	282419	13.54	282419	233071
KIF11	NM_004523.3	Endogenous	mRNA	Hs	GGAAGAACATCCAGGTGGTGGTGAGATGCAGACCATTTAATTTGGCAGAGCGGAAAGCTAGCGCCCATTCAATAGTAGAATGTGATCCTGTACGAAAAGA	100	ENDOGENOUS	FALSE	59483	30176	88789	69.68	30176	88789
KIF14	NM_001305792.1	Endogenous	mRNA	Hs	TGACTTCAGTGTGCCTTCTACTTCTGTTGGCAGCTATGAGAGTAGAGTAACTCACATTGTCCACCAGGAACTAGAATCTCTAGCTAAGTCTCTCCTCTTT	100	ENDOGENOUS	FALSE	40433	23986	56.88	57.53	23986	56.88
KIF23	NM_138555.1	Endogenous	mRNA	Hs	TGTGTGGATGATTTCTCGAAAGCCATGCCAGAAGCAGTCTTCCAGGTCATCTTGTAGAACTCCAGCTTTGTTGAAAATCACGGACCTCAGCTACATCATA	100	ENDOGENOUS	FALSE	141936	61.9	221972	79.75	61.9	221972
KIF2C	NM_006845.2	Endogenous	mRNA	Hs	GTTGTCTACAGGTTCACAGCAAGGCCACTGGTACAGACAATCTTTGAAGGTGGAAAAGCAACTTGTTTTGCATATGGCCAGACAGGAAGTGGCAAGACAC	100	ENDOGENOUS	FALSE	39046	23986	54106	54.55	23986	54106
KIFC1	NM_002263.3	Endogenous	mRNA	Hs	AGGCCAGACCACAGCTCAAAAAGTTTCCAAGAAGACAGGACCCCGGTGTTCCACAGCTATTGCCACAGGGTTGAAGAACCAGAAGCCAGTTCCTGCTGTT	100	ENDOGENOUS	FALSE	261994	89755	434234	92.97	89755	434234
KIT	NM_000222.2	Endogenous	mRNA	Hs	CTAGTTCTGTGTACTCAACGTGGAAAAGAGAAAACAGTCAGACTAAACTACAGGAGAAATATAATAGCTGGCATCACGGTGACTTCAATTATGAACGTCA	100	ENDOGENOUS	FALSE	118.89	18035	219745	119.97	219745	18035
KLRK1	NM_007360.3	Endogenous	mRNA	Hs	GAGAGTAAAAACTGGTATGAGAGCCAGGCTTCTTGTATGTCTCAAAATGCCAGCCTTCTGAAAGTATACAGCAAAGAGGACCAGGATTTACTTAAACTGG	100	ENDOGENOUS	FALSE	82003	47169	116836	60.07	116836	47169
KRT14	NM_000526.3	Endogenous	mRNA	Hs	GCAGTCATCCAGAGATGTGACCTCCTCCAGCCGCCAAATCCGCACCAAGGTCATGGATGTGCACGATGGCAAGGTGGTGTCCACCCACGAGCAGGTCCTT	100	ENDOGENOUS	FALSE	177268	38845	315.69	110.43	315.69	38845
KRT17	NM_000422.1	Endogenous	mRNA	Hs	CTGACTCAGTACAAGAAAGAACCGGTGACCACCCGTCAGGTGCGTACCATTGTGGAAGAGGTCCAGGATGGCAAGGTCATCTCCTCCCGCGAGCAGGTCC	100	ENDOGENOUS	FALSE	217149	174868	259.43	27.54	174868	259.43
KRT5	NM_000424.2	Endogenous	mRNA	Hs	CTGGTTCTCTTGCTCCACCAGGAACAAGCCACCATGTCTCGCCAGTCAAGTGTGTCCTTCCGGAGCGGGGGCAGTCGTAGCTTCAGCACCGCCTCTGCCA	100	ENDOGENOUS	FALSE	107431	22197	192664	112.2	192664	22197
KRT6B	NM_005555.3	Endogenous	mRNA	Hs	CTCTCTGGCAGCAGAGCCCTCTCCTCAGGTTGCTTGTCCTCCCCTGGCCTCCAGTCTCCCCTGCCCTCCCGGGTAGAGCTGGGATGCCCTCACTTTTCTT	100	ENDOGENOUS	FALSE	13047	10833	15261	24	10833	15261
KRT7	NM_005556.3	Endogenous	mRNA	Hs	TCGGCCAAGAGCAGCCGCCTCCCAGACATCTTTGAGGCCCAGATTGCTGGCCTTCGGGGTCAGCTTGAGGCACTGCAGGTGGATGGGGGCCGCCTGGAGG	100	ENDOGENOUS	FALSE	1224.14	1176101	1272.18	5.55	1176101	1272.18
LAD1	NM_005558.3	Endogenous	mRNA	Hs	GTTGGGAGAGAAGCTGGAGAGATACCACACGGCCATACGGAGATCAGAATCTGTCAAGTCTCGGGGTCTGCCTTGCACTGAGTTATTCGTGGCTCCTGTG	100	ENDOGENOUS	FALSE	351797	95945	607.65	102.85	95945	607.65
LAG3	NM_002286.5	Endogenous	mRNA	Hs	TTTTGGTGACTGGAGCCTTTGGCTTTCACCTTTGGAGAAGACAGTGGCGACCAAGACGATTTTCTGCCTTAGAGCAAGGGATTCACCCTCCGCAGGCTCA	100	ENDOGENOUS	FALSE	56549	45782	67316	26.93	67316	45782
LAMA3	NM_198129.1	Endogenous	mRNA	Hs	GAGGACTGGTGTTTCACACGGGCACTAAGAACTCCTTTATGGCTCTTTATCTTTCAAAAGGACGTCTGGTCTTTGCACTGGGGACAGATGGGAAAAAATT	100	ENDOGENOUS	FALSE	36193	9711	62674	103.47	62674	9711
LAMB3	NM_000228.2	Endogenous	mRNA	Hs	GCAGGCATTGAGTGCCCAAGAGGGATTTGAGAGAATAAAACAAAAGTATGCTGAGTTGAAGGACCGGTTGGGTCAGAGTTCCATGCTGGGTGAGCAGGGT	100	ENDOGENOUS	FALSE	59124	34683	83565	58.46	83565	34683
LAMC2	NM_005562.2	Endogenous	mRNA	Hs	TGTGTTTAGCTCAGCCCAACGACTAGACCCTGTCTATTTTGTGGCTCCTGCCAAATTTCTTGGGAATCAACAGGTGAGCTATGGTCAAAGCCTGTCCTTT	100	ENDOGENOUS	FALSE	50.32	26359	74.28	67.34	74.28	26359
LEF1	NM_001130713.1	Endogenous	mRNA	Hs	TGCCTGTAACACATAGTGGCTTCTCCGCCCTTGTAAGGTGTTCAGTAGAGCTAAATAAATGTAATAGCCAAACCCACTCTGTTGGTAGCAATTGGCAGCC	100	ENDOGENOUS	FALSE	111803	102909	120698	11.25	102909	120698
LEFTY2	NM_003240.2	Endogenous	mRNA	Hs	AGTGCTCCTGTGTGACCTTCGCCCTGTGTCCTTCCATTTCCTGTCTTTCCCGTCCATCACCCATCCTAAGCACTTACGTGAGTAAATAATGCAGCTCAGA	100	ENDOGENOUS	FALSE	62.34	12486	112194	113.1	112194	12486
LEMD1	NM_001199052.1	Endogenous	mRNA	Hs	ACCTCAGAGTGAAACTCACCCAGCTTTAGTAACCAACTCGATTGCATAGACTTTAGATAACCATGTGAAGGGGATTCTACCATCAGAAAAGAGGCCAAAC	100	ENDOGENOUS	FALSE	4709	3869	5549	25.24	3869	5549
LEP	NM_000230.2	Endogenous	mRNA	Hs	ACCAGTATGCCTTCCAGAAACGTGATCCAAATATCCAACGACCTGGAGAACCTCCGGGATCTTCTTCACGTGCTGGCCTTCTCTAAGAGCTGCCACTTGC	100	ENDOGENOUS	FALSE	26521	9711	43.33	89.64	43.33	9711
LEPR	NM_001003679.3	Endogenous	mRNA	Hs	TGAAACTGATGGGTACTTAACTAAAATGACTTGCAGATGGTCAACCAGTACAATCCAGTCACTTGCGGAAAGCACTTTGCAATTGAGGTATCATAGGAGC	100	ENDOGENOUS	FALSE	219262	88789	349735	84.15	349735	88789
LFNG	NM_001040167.1	Endogenous	mRNA	Hs	CGGAGCTCCACGAGCAGGTGACGCTGAGCTACGGTATGTTTGAAAACAAGCGGAACGCCGTCCACGTGAAGGGGCCCTTCTCGGTGGAGGCCGACCCATC	100	ENDOGENOUS	FALSE	449249	270039	628.46	56.41	270039	628.46
LIF	NM_002309.4	Endogenous	mRNA	Hs	CCCACCGTGCGGCCTTAGAGGTTTCCCTCCTTCCTTTCCACTGAAAAGCACATGGCCTTGGGTGACAAATTCCTCTTTGATGAATGTACCCTGTGGGGAT	100	ENDOGENOUS	FALSE	107.88	67316	148444	53.18	67316	148444
LIFR	NM_001127671.1	Endogenous	mRNA	Hs	GGGATTCTCCTCACCTGGCATTACGACCCCAACATGACTTGCGACTACGTCATTAAGTGGTGTAACTCGTCTCGGTCGGAACCATGCCTTATGGACTGGA	100	ENDOGENOUS	FALSE	160044	62.43	257659	86.26	257659	62.43
LINC02381	NR_026656.1	Endogenous	mRNA	Hs	CCAAGAGCCGAGTTTGCGCTCCTCCCGGAATCGTTTGAGAGAAGGACAAACTTTTGGCAGGATGGAAATCTAGATGAGCCTGTCCGGAGCAGAACACCCC	100	ENDOGENOUS	FALSE	85191	38845	131538	76.94	131538	38845
LPL	NM_000237.2	Endogenous	mRNA	Hs	GTGTCCGCGGGCTACACCAAACTGGTGGGACAGGATGTGGCCCGGTTTATCAACTGGATGGAGGAGGAGTTTAACTACCCTCTGGACAATGTCCATCTCT	100	ENDOGENOUS	FALSE	196636	105437	287835	65.59	287835	105437
LRP2	NM_004525.2	Endogenous	mRNA	Hs	AGGAAAGTGTTGCTGCGACACCACCTCCATCACCTTCGCTCCCTGCTAAGCCTAAGCCTCCTTCGAGAAGAGACCCAACTCCAACCTATTCTGCAACAGA	100	ENDOGENOUS	FALSE	18396	9711	27081	66.77	27081	9711
LRRC32	NM_005512.2	Endogenous	mRNA	Hs	GCTGTCTGGGAAGAATGGACGTGCTGGGACCAACTCAAGACCTTGTTTTGCTGTCTTCATCATCTTACCTGTGCTTGGCCCACAGTCTGGCTCATGATGT	100	ENDOGENOUS	FALSE	207281	122085	292478	58.13	292478	122085
LTB	NM_002341.1	Endogenous	mRNA	Hs	AGGAACAGGCGTTTCTGACGAGCGGGACGCAGTTCTCGGACGCCGAGGGGCTGGCGCTCCCGCAGGACGGCCTCTATTACCTCTACTGTCTCGTCGGCTA	100	ENDOGENOUS	FALSE	141206	120698	161714	20.54	161714	120698
LTBP1	NM_000627.3	Endogenous	mRNA	Hs	AAGTTTCTTGTGCATTTGCCCAGCAGGATTTATGGCCAGTGAGGAGGGTACTAACTGCATAGATGTTGACGAATGCCTGAGGCCGGACGTCTGTGGGGAG	100	ENDOGENOUS	FALSE	127.76	72141	183379	61.57	183379	72141
MAD2L1	NM_002358.3	Endogenous	mRNA	Hs	GGAATCACCCTGCGCGGGAGCGCCGAAATCGTGGCCGAGTTCTTCTCATTCGGCATCAACAGCATTTTATATCAGCGTGGCATATATCCATCTGAAACCT	100	ENDOGENOUS	FALSE	57522	52615	62.43	12.06	52615	62.43
MAF	NM_005360.4	Endogenous	mRNA	Hs	TAATGACTTCGATCTGATGAAGTTTGAAGTGAAAAAGGAACCGGTGGAGACCGACCGCATCATCAGCCAGTGCGGCCGTCTCATCGCCGGGGGCTCGCTG	100	ENDOGENOUS	FALSE	367297	238.62	495974	49.54	495974	238.62
MAML2	NM_032427.1	Endogenous	mRNA	Hs	GCCACCACAGAGAACATCAAACGTAATGATCACATCCAACACAACTGCACCAAACTGGGCCTCTCAAGAAGGAACAAGCAAACAGCAAGAAGCCCTGACG	100	ENDOGENOUS	FALSE	75412	54106	96719	39.96	96719	54106
MAP2K4	NM_003010.3	Endogenous	mRNA	Hs	AATCTCTCATATTCGCTAGTGTTTAAAAGGCTAAGAATAGTGGGGCCCAGCCGATGTGGTAGGTGATAAAGAGGCATCTTTTCTAGAGACACATTGGACC	100	ENDOGENOUS	FALSE	217391	215036	219745	1.53	219745	215036
MAP3K12	NM_006301.3	Endogenous	mRNA	Hs	CCTTCAGAGGTCATCCCTGGCCCTGAACCCAGCTCCCTGCCCATTCCACACCAGGAACTTCTCAGAGAGCGGGGCCCTCCCAATTCTGAGGACTCAGACT	100	ENDOGENOUS	FALSE	64.06	43007	85113	46.48	85113	43007
MAPK1	NM_138957.2	Endogenous	mRNA	Hs	AGGGTTAAAATATATCCATTCAGCTAACGTTCTGCACCGTGACCTCAAGCCTTCCAACCTGCTGCTCAACACCACCTGTGATCTCAAGATCTGTGACTTT	100	ENDOGENOUS	FALSE	917076	818628	1015524	15.18	818628	1015524
MAPK10	NM_001318067.1	Endogenous	mRNA	Hs	ATATGTGATACTTATGTAAAGTGTGGGGCGAGTGGGTAACAGTTTTCAGGCACAAAATGGTTTGGCCTTCTGAAGGCAGGTGTGAATAAAAGCTGAGAGT	100	ENDOGENOUS	FALSE	18916	17023	20.81	14.16	17023	20.81
MAPK3	NM_001040056.1	Endogenous	mRNA	Hs	AACGTGCTCCACCGAGATCTAAAGCCCTCCAACCTGCTCATCAACACCACCTGCGACCTTAAGATTTGTGATTTCGGCCTGGCCCGGATTGCCGATCCTG	100	ENDOGENOUS	FALSE	452545	300215	604875	47.6	300215	604875
MAPK8IP2	NM_012324.2	Endogenous	mRNA	Hs	CCGAGTCCTTTGGCCTTTTCTCCTGTCTGGTCAACGGCGAGGAGCGAGAGCAGACTCACCGGGCTGTGTTCAGGTTCATCCCGCGGCATCCAGACGAGCT	100	ENDOGENOUS	FALSE	109667	34819	184515	96.52	34819	184515
MAPT	NM_016835.3	Endogenous	mRNA	Hs	GCCGGGTCCCTCAACTCAAAGCTCGCATGGTCAGTAAAAGCAAAGACGGGACTGGAAGCGATGACAAAAAAGCCAAGACATCCACACGTTCCTCTGCTAA	100	ENDOGENOUS	FALSE	268496	262301	274691	3.26	262301	274691
MARCO	NM_006770.3	Endogenous	mRNA	Hs	CTGAAGTTTACTACAGTGGTACCTGGGGGACAATTTGCGATGACGAGTGGCAAAATTCTGATGCCATTGTCTTCTGCCGCATGCTGGGTTACTCCAAAGG	100	ENDOGENOUS	FALSE	20917	15475	26359	36.79	15475	26359
MCM2	NM_004526.3	Endogenous	mRNA	Hs	TCCAAGGATCAGCAGATCGGAGAGAAGATCTTTGCCAGCATTGCTCCTTCCATCTATGGTCATGAAGACATCAAGAGAGGCCTGGCTCTGGCCCTGTTCG	100	ENDOGENOUS	FALSE	58482	30.95	86014	66.58	30.95	86014
MCM3	NM_001270472.1	Endogenous	mRNA	Hs	GTGGAGGGCATTGTCACTAAATGTTCTCTAGTTCGTCCCAAAGTCGTCCGCAGTGTCCACTACTGTCCTGCTACTAAGAAGACCATAGAGCGACGTTATT	100	ENDOGENOUS	FALSE	225087	214329	235846	6.76	214329	235846
MDM2	NM_006878.2	Endogenous	mRNA	Hs	GGTGAGGAGCAGGCAAATGTGCAATACCAACATGTCTGTACCTACTGATGGTGCTGTAACCACCTCACAGATTCCAGCTTCGGAACAAGAGACCCTGGTT	100	ENDOGENOUS	FALSE	654.43	518861	789999	29.3	789999	518861
MED1	NM_004774.3	Endogenous	mRNA	Hs	TTTAACCAAAATAGACCCTGGAGTGAAACCATTAAGCTTGTGCGTCAAGTCATGGAGAAGAGGGTTGTGATGAGTTCTGGAGGGCATCAACATTTGGTCA	100	ENDOGENOUS	FALSE	112964	105.23	120698	9.68	105.23	120698
MELK	NM_014791.2	Endogenous	mRNA	Hs	AGAGACAGCCAACAAAATATTCATGGTTCTTGAGTACTGCCCTGGAGGAGAGCTGTTTGACTATATAATTTCCCAGGATCGCCTGTCAGAAGAGGAGACC	100	ENDOGENOUS	FALSE	114.03	58805	169254	68.49	58805	169254
MEOX2	NM_005924.4	Endogenous	mRNA	Hs	CCATGGAAGATCTGACCATATGTCTTACCCCGAGCTCTCTACTTCTTCCTCATCTTGCATAATCGCGGGATACCCCAACGAAGAGGGCATGTTTGCCAGC	100	ENDOGENOUS	FALSE	81.67	19423	143918	107.79	143918	19423
MET	NM_000245.2	Endogenous	mRNA	Hs	CAGCGAAGTCCTCTTAACATCTATATCCACCTTCATTAAAGGAGACCTCACCATAGCTAATCTTGGGACATCAGAGGGTCGCTTCATGCAGGTTGTGGTT	100	ENDOGENOUS	FALSE	85831	67979	103683	29.41	103683	67979
MFNG	NM_002405.3	Endogenous	mRNA	Hs	CCCTTGCGAACAGGACCAGATTTTGTTTGGAGCCTCAGCATGCCGGGGCCCAGATGATGGAGCATAACGGGTCCCAGCCAATTGTGATGATCCTTTTTGC	100	ENDOGENOUS	FALSE	87578	84627	90529	4.77	90529	84627
MIA	NM_006533.1	Endogenous	mRNA	Hs	CCGGGGCCAAGTGGTGTATGTCTTCTCCAAGCTGAAGGGCCGTGGGCGGCTCTTCTGGGGAGGCAGCGTTCAGGGAGATTACTATGGAGATCTGGCTGCT	100	ENDOGENOUS	FALSE	26814	18035	35593	46.3	35593	18035
MIS18A	NM_018944.2	Endogenous	mRNA	Hs	TGTCTTGAAAGCATTACAAATGAAGCTGTGGGAGGCCGAATCCAAATTGTCCTTTGCCACTTGTAAAAGCTGAACTCTAGTCTGTGTCCTCCATTCTGCC	100	ENDOGENOUS	FALSE	277.11	133859	420.36	73.11	133859	420.36
MKI67	NM_002417.2	Endogenous	mRNA	Hs	GCTTCCAGCAGCAAATCTCAGACAGAGGTTCCTAAGAGAGGAGGAGAAAGAGTGGCAACCTGCCTTCAAAAGAGAGTGTCTATCAGCCGAAGTCAACATG	100	ENDOGENOUS	FALSE	197417	95171	299663	73.24	95171	299663
MLH1	NM_000249.2	Endogenous	mRNA	Hs	CAGGGACATGAGGTTCTCCGGGAGATGTTGCATAACCACTCCTTCGTGGGCTGTGTGAATCCTCAGTGGGCCTTGGCACAGCATCAAACCAAGTTATACC	100	ENDOGENOUS	FALSE	238667	222066	255268	9.84	222066	255268
MLLT3	NM_004529.2	Endogenous	mRNA	Hs	GTGAGGAAAAAACCCACCGTGGAGGGCTTCACCCACGACTGGATGGTGTTCGTACGCGGTCCGGAGCACAGTAACATACAGCACTTTGTGGAGAAAGTCG	100	ENDOGENOUS	FALSE	108817	65204	152429	56.68	152429	65204
MLPH	NM_024101.4	Endogenous	mRNA	Hs	GAGGAAGTCAAACCTCCCGATATTTCTCCCTCGAGTGGCTGGGAAACTTGGCAAGAGACCAGAGGACCCAAATGCAGACCCTTCAAGTGAGGCCAAGGCA	100	ENDOGENOUS	FALSE	1346886	861531	1832242	50.96	1832242	861531
MME	NM_001354644.1	Endogenous	mRNA	Hs	AAGAAGAAACAGCGATGGACTCCACTGGAGATCAGCCTCTCGGTCCTTGTCCTGCTCCTCACCATCATAGCTGTGACAATGATCGCACTCTATGCAACCT	100	ENDOGENOUS	FALSE	109136	99888	118384	11.98	118384	99888
MMP11	NM_005940.3	Endogenous	mRNA	Hs	AGCAGCCAAGGCCCTGATGTCCGCCTTCTACACCTTTCGCTACCCACTGAGTCTCAGCCCAGATGACTGCAGGGGCGTTCAACACCTATATGGCCAGCCC	100	ENDOGENOUS	FALSE	1749776	261528	3238024	120.28	261528	3238024
MMP14	NM_004995.2	Endogenous	mRNA	Hs	GACAAGATTGATGCTGCTCTCTTCTGGATGCCCAATGGAAAGACCTACTTCTTCCGTGGAAACAAGTACTACCGTTTCAACGAAGAGCTCAGGGCAGTGG	100	ENDOGENOUS	FALSE	488327	468893	507762	5.63	468893	507762
MMP3	NM_002422.3	Endogenous	mRNA	Hs	AAATGAGGTACGAGCTGGATACCCAAGAGGCATCCACACCCTAGGTTTCCCTCCAACCGTGAGGAAAATCGATGCAGCCATTTCTGATAAGGAAAAGAAC	100	ENDOGENOUS	FALSE	173079	44394	301763	105.15	301763	44394
MMP7	NM_002423.3	Endogenous	mRNA	Hs	GTTAAACTCCCGCGTCATAGAAATAATGCAGAAGCCCAGATGTGGAGTGCCAGATGTTGCAGAATACTCACTATTTCCAAATAGCCCAAAATGGACTTCC	100	ENDOGENOUS	FALSE	185444	91564	279324	71.59	279324	91564
MMP9	NM_004994.2	Endogenous	mRNA	Hs	TTCCAGTACCGAGAGAAAGCCTATTTCTGCCAGGACCGCTTCTACTGGCGCGTGAGTTCCCGGAGTGAGTTGAACCAGGTGGACCAAGTGGGCTACGTGA	100	ENDOGENOUS	FALSE	84841	30.95	138733	89.83	30.95	138733
MMRN2	NM_024756.2	Endogenous	mRNA	Hs	GCCAAGGATGGGCTGGAGGTCATTCAGTTGGTCTGTCTCTTCCCTGGAAACCTTCTGCAAAGATGGTGTGGTGTACGTGGCTTCCCTGTAACCACATGGG	100	ENDOGENOUS	FALSE	224.57	144282	304858	50.56	304858	144282
MRE11	NM_001330347.1	Endogenous	mRNA	Hs	TGTGGAAGAAGACATTTTTCCTACCACTTCAAAGACAGATCAAAGGTGGTCCAGCACATCATCCAGCAAAATCATGTCCCAGAGTCAAGTATCGAAAGGG	100	ENDOGENOUS	FALSE	143.14	120698	165583	22.17	165583	120698
MS4A2	NM_000139.3	Endogenous	mRNA	Hs	GCAAATCTTGCTCTCCCACAGGAGCCTTCCAGTGTGCCTGCATTTGAAGTCTTGGAAATATCTCCCCAGGAAGTATCTTCAGGCAGACTATTGAAGTCGG	100	ENDOGENOUS	FALSE	24987	2775	47199	125.72	47199	2775
MSR1	NM_002445.3	Endogenous	mRNA	Hs	ACCTCCTCGTGTTTGCAGTTCTCATCCCTCTCATTGGAATAGTGGCAGCTCAACTCCTGAAGTGGGAAACGAAGAATTGCTCAGTTAGTTCAACTAATGC	100	ENDOGENOUS	FALSE	274469	163261	385677	57.3	163261	385677
MT1G	NM_005950.1	Endogenous	mRNA	Hs	TGCTCCTGCTGCCCTGTGGGCTGTGCCAAGTGTGCCCAAGGCTGCATCTGCAAAGGGGCATCGGAGAAGTGCAGCTGCTGCGCCTGATGTCGGGACAGCC	100	ENDOGENOUS	FALSE	253.02	191116	314923	34.6	191116	314923
MTOR	NM_004958.3	Endogenous	mRNA	Hs	TGACTACCTGCATTTACTGCTGCCTCCTATTGTTAAGTTGTTTGATGCCCCTGAAGCTCCACTGCCATCTCGAAAGGCAGCGCTAGAGACTGTGGACCGC	100	ENDOGENOUS	FALSE	208881	174803	242958	23.07	242958	174803
MUC1	NM_002456.5	Endogenous	mRNA	Hs	CCAGAGCCCCTGCACCCTGTTTGGGCTGGTGAGCTGGGAGTTCAGGTGGGCTGCTCACAGCCTCCTTCAGAGGCCCCACCAATTTCTCGGACACTTCTCA	100	ENDOGENOUS	FALSE	7717742	5757411	9678073	35.92	9678073	5757411
MUS81	NM_001350283.1	Endogenous	mRNA	Hs	CTGTCCCAACCCGCTCTTCGTTCGCTGGCTGACCGAGTGGCGGGACGAGGCGACCCGCAGCAGGCGCCGCACGCGCTTCGTATTTCAGAAGGCGCTGCGT	100	ENDOGENOUS	FALSE	305997	248332	363663	26.65	363663	248332
MYBL2	NM_002466.2	Endogenous	mRNA	Hs	GCAACCGCTGGGCCGAGATCGCCAAGATGTTGCCAGGGAGGACAGACAATGCTGTGAAGAATCACTGGAACTCTACCATCAAAAGGAAGGTGGACACAGG	100	ENDOGENOUS	FALSE	82534	33271	131796	84.41	33271	131796
MYC	NM_002467.3	Endogenous	mRNA	Hs	CACCGAGGAGAATGTCAAGAGGCGAACACACAACGTCTTGGAGCGCCAGAGGAGGAACGAGCTAAAACGGAGCTTTTTTGCCCTGCGTGACCAGATCCCG	100	ENDOGENOUS	FALSE	421731	307953	535509	38.15	307953	535509
MYCN	NM_005378.4	Endogenous	mRNA	Hs	GGAAGAAATCGACGTGGTCACTGTGGAGAAGCGGCGTTCCTCCTCCAACACCAAGGCTGTCACCACATTCACCATCACTGTGCGTCCCAAGAACGCAGCC	100	ENDOGENOUS	FALSE	20477	13873	27081	45.61	27081	13873
MYCT1	NM_025107.2	Endogenous	mRNA	Hs	ATAACACAACAAGTTTAGGGAGTCCATGGCCAGAAAACTTTTGGGAGGACCTTATCATGTCCTTCACTGTATCCATGGCAATCGGGCTGGTACTTGGAGG	100	ENDOGENOUS	FALSE	28135	15261	41009	64.71	41009	15261
NASP	NM_172164.1	Endogenous	mRNA	Hs	TTTGGCTGTGAGCCAGGCCTAGGATGGTTCTTGTCCTATATCCACCTAGTCTTCACCTGGGGCTATAATTCTGTCCTGGAAAAAGAACTCTGAAAACCTG	100	ENDOGENOUS	FALSE	35458	29134	41783	25.22	41783	29134
NAT1	NM_000662.4	Endogenous	mRNA	Hs	AGCACTTCCTCATAGACCTTGGATGTGGGAGGATTGCATTCAGTCTAGTTCCTGGTTGCCGGCTGAAATAACCTGAATTCAAGCCAGGAAGAAGCAGCAA	100	ENDOGENOUS	FALSE	284219	29134	539304	126.92	539304	29134
NCAM1	NM_000615.6	Endogenous	mRNA	Hs	GAGGAAGACGATGAGAAGTACATCTTCAGCGACGATAGTTCCCAGCTGACCATCAAAAAGGTGGATAAGAACGACGAGGCTGAGTACATCTGCATTGCTG	100	ENDOGENOUS	FALSE	13514	13154	13873	3.76	13154	13873
NCAPH2	NM_001185011.1	Endogenous	mRNA	Hs	ATGAACTTCATTGAGGCAGCGTTGTTGATCCAGGGCTCTGCCTGCGTCTACAGTAAGAAGGTGGAATACCTCTACTCACTCGTCTACCAGGCCCTTGATT	100	ENDOGENOUS	FALSE	154239	142895	165583	10.4	165583	142895
NDC80	NM_006101.1	Endogenous	mRNA	Hs	AAAAGGTCATAAGCATGAAGCGCAGTTCAGTTTCCAGCGGTGGTGCTGGCCGCCTCTCCATGCAGGAGTTAAGATCCCAGGATGTAAATAAACAAGGCCT	100	ENDOGENOUS	FALSE	129783	34819	224747	103.48	34819	224747
NDP	NM_000266.3	Endogenous	mRNA	Hs	CTTTTCTATGCTCTCCCTGCTGGTGATAATGGGAGATACAGACAGTAAAACGGACAGCTCATTCATAATGGACTCGGACCCTCGACGCTGCATGAGGCAC	100	ENDOGENOUS	FALSE	22478	19423	25534	19.22	25534	19423
NEIL1	NM_024608.2	Endogenous	mRNA	Hs	TTAGCAGGAGGCTCTCCTTGCTTGCACTCACCCTTTCTTATTGTCTTGCCCTGCATCTGGGGGTCTGAATTTTTGGGAGCAGGCAATATCTGAAGGTGCA	100	ENDOGENOUS	FALSE	143902	87402	200401	55.53	200401	87402
NEIL2	NM_145043.2	Endogenous	mRNA	Hs	GCCCGGTGGTGTGTAGAGAAAAGCTGCTTGTTTACTCCTTAAGTCAATGTATTGGTGACTGTTGATTTGTTGAACAATTCAGGAATCAAGGGCTGTGGAG	100	ENDOGENOUS	FALSE	39341	22197	56484	61.63	56484	22197
NEIL3	NM_018248.2	Endogenous	mRNA	Hs	TGTTGACATATGCAAGCTACCGACTAGAAATACTATAATCAGTTGGACATCTAGCAGGGTGGATCATGTTATGGACTCCGTGGCTCGGAAGTCGGAAGAG	100	ENDOGENOUS	FALSE	21531	13928	29134	49.94	13928	29134
NEO1	NM_002499.2	Endogenous	mRNA	Hs	TCAGAACATTGTGGTCAGAGGTTACGCCATTGGTTATGGCATTGGCAGCCCTCATGCCCAGACCATCAAAGTGGACTATAAACAGCGCTATTACACCATT	100	ENDOGENOUS	FALSE	357492	227522	487463	51.42	487463	227522
NETO2	NM_001201477.1	Endogenous	mRNA	Hs	GAGCACTCAAATGAATGCAAGAGAAACTTCGTTGCAGTCTATGATGGAAGCAGTTCTATTGAAAACCTGAAGGCCAAGTTTTGCAGCACTGTGGCCAATG	100	ENDOGENOUS	FALSE	59469	23213	95726	86.22	23213	95726
NFATC1	NM_172388.2	Endogenous	mRNA	Hs	CCACCAGCCACGAGGCCATCCTCTCCAACACCAAAGTCCTGGAGATCCCACTCCTGCCGGAGAACAGCATGCGAGCCGTCATTGACTGTGCCGGAATCCT	100	ENDOGENOUS	FALSE	141234	66592	215876	74.74	215876	66592
NFKBIZ	NM_031419.2	Endogenous	mRNA	Hs	ATGTTGCTGCCAGCTTGCAGTATCGGTTGACACAATTAGATGCTGTCCGCCTGTTGATGAGGAAGGGAGCAGACCCAAGTACTCGGAACTTGGAGAACGA	100	ENDOGENOUS	FALSE	642633	220585	1064681	92.88	1064681	220585
NGFR	NM_002507.3	Endogenous	mRNA	Hs	GCGGGCTCGGGCCTCGTGTTCTCCTGCCAGGACAAGCAGAACACCGTGTGCGAGGAGTGCCCCGACGGCACGTATTCCGACGAGGCCAACCACGTGGACC	100	ENDOGENOUS	FALSE	62887	9711	116063	119.58	116063	9711
NKG7	NM_005601.3	Endogenous	mRNA	Hs	TGTGGCGGTCCCCGTCCTGGCTATGAAACCTTGTGAGCAGAAGGCAAGAGCGGCAAGATGAGTTTTGAGCGTTGTATTCCAAAGGCCTCATCTGGAGCCT	100	ENDOGENOUS	FALSE	188577	151219	225935	28.02	225935	151219
NOD2	NM_022162.1	Endogenous	mRNA	Hs	GGGCCAGAATTTCAAACGGCCTCACTAGGCTTCTGGTTGATGCCTGTGAACTGAACTCTGACAACAGACTTCTGAAATAGACCCACAAGAGGCAGTTCCA	100	ENDOGENOUS	FALSE	54187	41783	66592	32.37	41783	66592
NOTCH1	NM_017617.3	Endogenous	mRNA	Hs	CGGCATCAACTCGTTCACCTGCCTGTGTCCACCCGGCTTCACGGGCAGCTACTGCCAGCACGATGTCAATGAGTGCGACTCACAGCCCTGCCTGCATGGC	100	ENDOGENOUS	FALSE	203277	191451	215103	8.23	215103	191451
NOTCH2	NM_024408.3	Endogenous	mRNA	Hs	AAGAGTCACCAAATTTTGAGAGTTATACTTGCTTGTGTGCTCCTGGCTGGCAAGGTCAGCGGTGTACCATTGACATTGACGAGTGTATCTCCAAGCCCTG	100	ENDOGENOUS	FALSE	1029281	653431	1405131	51.64	1405131	653431
NOTCH3	NM_000435.2	Endogenous	mRNA	Hs	CTTTGGAGTCTGCCGTGATGGCATCAACCGCTACGACTGTGTCTGCCAACCTGGCTTCACAGGGCCCCTTTGTAACGTGGAGATCAATGAGTGTGCTTCC	100	ENDOGENOUS	FALSE	793019	711699	874338	14.5	874338	711699
NPEPPS	NM_006310.3	Endogenous	mRNA	Hs	CAAGGAGCCTATAAAGCCAAGGGTGGTGTCCATTTCTGGGAATGGTTAAACACAAAAGGCTGATAGCTGGTATCACATAGTTGGAGTCAGTGCATAATTC	100	ENDOGENOUS	FALSE	540227	285514	794939	66.68	285514	794939
NPR1	NM_000906.3	Endogenous	mRNA	Hs	ACCATGCCGCGCAAAGGCCGAGTTATCTACATCTGCAGCTCCCCTGATGCCTTCAGAACCCTCATGCTCCTGGCCCTGGAAGCTGGCTTGTGTGGGGAGG	100	ENDOGENOUS	FALSE	45691	19423	71959	81.3	71959	19423
NR4A1	NM_002135.4	Endogenous	mRNA	Hs	GGGAGAGAGCTATTCCATGCCTACGGCCTTCCCAGGTTTGGCACCCACTTCTCCACACCTTGAGGGCTCGGGGATACTGGATACACCCGTGACCTCAACC	100	ENDOGENOUS	FALSE	271645	246944	296346	12.86	296346	246944
NR4A3	NM_173198.1	Endogenous	mRNA	Hs	GTCGTCTGCCTTCCAAACCAAAGAGCCCATTACAACAGGAACCTTCTCAGCCCTCTCCACCTTCTCCTCCAATCTGCATGATGAATGCCCTTGTCCGAGC	100	ENDOGENOUS	FALSE	36899	29403	44394	28.73	29403	44394
NRCAM	NM_001037132.2	Endogenous	mRNA	Hs	AGGAATTAAGAGGAAATGTGCTTTCACTGGAGTGCATTGCAGAAGGACTGCCTACCCCAATTATTTACTGGGCAAAGGAAGATGGAATGCTACCCAAAAA	100	ENDOGENOUS	FALSE	13514	13154	13873	3.76	13154	13873
NRXN1	NM_138735.2	Endogenous	mRNA	Hs	AAGTCAGTCCAATTGCCAGAGAAGACTGTCCTTTTGAGTGACTCAACCTGCAAACCTTTAAGAGTTTGCCGCCTGGTGCAACTGGAGCAGTGGTTGGAAC	100	ENDOGENOUS	FALSE	14674	13873	15475	7.72	15475	13873
NRXN3	NM_004796.4	Endogenous	mRNA	Hs	TGGAGAAGTCCCATCAATTTTGGGAACAACACAGACGACCTCCATGCCACCAGAAATGTCTACTACTGTCATGGAAACCACTACTACAATGGCGACTACC	100	ENDOGENOUS	FALSE	45304	19423	71185	80.79	71185	19423
NSD1	NM_022455.4	Endogenous	mRNA	Hs	ACCTGCCTGGGAAAACAGCTTCTGAGCCATTTTGGGGAGCAGTTCTTCATCTGAATGGATGGACATCTGGGCTTCCTTCAAGGGCCATTGAATGGGAACT	100	ENDOGENOUS	FALSE	281836	265396	298276	8.25	265396	298276
NSD3	NM_017778.2	Endogenous	mRNA	Hs	CTCATCAAGATCTGAAGAGCGCAAGTCACACAAAATCCCCAAATTAGAACCAGAGGAACAAAATAGACCAAATGAGAGGGTTGACACTGTATCAGAAAAA	100	ENDOGENOUS	FALSE	380636	302438	458834	29.05	458834	302438
NTRK2	NM_001018065.2	Endogenous	mRNA	Hs	TGGGCAATCCATTTACATGCTCCTGTGACATTATGTGGATCAAGACTCTCCAAGAGGCTAAATCCAGTCCAGACACTCAGGATTTGTACTGCCTGAATGA	100	ENDOGENOUS	FALSE	121345	29134	213555	107.47	213555	29134
NUDT1	NM_198953.1	Endogenous	mRNA	Hs	ATCAGATCCCCTTCAAGGACATGTGGCCCGACGACAGCTACTGGTTTCCACTCCTGCTTCAGAAGAAGAAATTCCACGGGTACTTCAAGTTCCAGGGTCA	100	ENDOGENOUS	FALSE	112857	89755	135958	28.95	89755	135958
NUF2	NM_145697.1	Endogenous	mRNA	Hs	GCCTGGCGGTGTTTTCGTCGTGCTCAGCGGTGGGAGGAGGCGGAAGAAACCAGAGCCTGGGAGATTAACAGGAAACTTCCAAGATGGAAACTTTGTCTTT	100	ENDOGENOUS	FALSE	43955	11606	76303	104.08	11606	76303
NUMBL	NM_004756.3	Endogenous	mRNA	Hs	GAAAAGGTCTCCTTTTGTGCTCCTGACCGCAACCTGGACAAGGCTTTCTCCTATATCTGTCGTGACGGGACTACCCGCCGCTGGATCTGCCACTGTTTTC	100	ENDOGENOUS	FALSE	166698	151655	181.74	12.76	151655	181.74
NUPR1	NM_012385.2	Endogenous	mRNA	Hs	CTAGGACTTATTCCCGCTGACTGAGTCTCTGAGGGGCTACCAGGAAAGCGCCTCCAACCCTAGCAAAAGTGCAAGATGGGGAGTGAGAGGCTGGGAATGG	100	ENDOGENOUS	FALSE	959609	908.7	1010518	7.5	1010518	908.7
OAS3	NM_006187.3	Endogenous	mRNA	Hs	GGGGACCTTGACAAGTTCATCAGTGAATTTCTCCAGCCCAACCGCCAGTTCCTGGCCCAGGTGAACAAGGCCGTTGATACCATCTGTTCATTTTTGAAGG	100	ENDOGENOUS	FALSE	522741	369853	675629	41.36	369853	675629
OCLN	NM_001205254.1	Endogenous	mRNA	Hs	AAGAAGCATGGATACATAACTAGGGTTTTGTGTATGACTACAACGAAATGCAGAATGGTGTCTCCAAAAGGTTTCCAATTGCTGCCACAAGAACTGCTTG	100	ENDOGENOUS	FALSE	206531	184153	228909	15.32	184153	228909
OGN	NM_014057.3	Endogenous	mRNA	Hs	TCTGCAAGGCTAATGACACCAGTTACATCCGGGACCGCATTGAAGAGATACGCCTGGAGGGCAATCCAATCGTCCTGGGAAAGCATCCAAACAGTTTTAT	100	ENDOGENOUS	FALSE	439329	43007	835651	127.58	835651	43007
OLFML2B	NM_015441.1	Endogenous	mRNA	Hs	TTGACCAGTAACCACCTTCCTTCAAGCCTTCAGCCCCTCCAGCTCCAAGTCTCAGATCTCGACCATTGAAAAGGTTTCTTCATCTGGGTCTTGCAGGAGG	100	ENDOGENOUS	FALSE	184973	156298	213648	21.92	156298	213648
ORC6	NM_014321.2	Endogenous	mRNA	Hs	GACTGTGTAAACAACTAGAGAAGATTGGACAGCAGGTCGACAGAGAACCTGGAGATGTAGCTACTCCACCACGGAAGAGAAAGAAGATAGTGGTTGAAGC	100	ENDOGENOUS	FALSE	39193	20118	58268	68.83	20118	58268
PALB2	NM_024675.3	Endogenous	mRNA	Hs	GTTCCTGGAAGGTGACGTGAAAGATCACTGTGCAGCAGCAATCTTGACTTCTGGAACAATTGCCATTTGGGACTTACTTCTCGGTCAGTGTACTGCCCTC	100	ENDOGENOUS	FALSE	55602	55493	55.71	0.28	55.71	55493
PALMD	NM_017734.4	Endogenous	mRNA	Hs	CCCAGCACACCCTCATTACATGTGTCTGTCTGGCCTGATCTGTGCATCTGCTCGGAGACGCTCCTGACAAGTCGGGAATTTCTCTATTTCTCCACTGGTG	100	ENDOGENOUS	FALSE	96171	43007	149334	78.18	149334	43007
PARP1	NM_001618.3	Endogenous	mRNA	Hs	TGATTGACCGCTGGTACCATCCAGGCTGCTTTGTCAAGAACAGGGAGGAGCTGGGTTTCCGGCCCGAGTACAGTGCGAGTCAGCTCAAGGGCTTCAGCCT	100	ENDOGENOUS	FALSE	1524497	1176101	1872893	32.32	1176101	1872893
PARP2	NM_001042618.1	Endogenous	mRNA	Hs	ATGAGTTCAAAGTGATTTCCCAGTACCTACAATCTACCCATGCTCCCACACACAGCGACTATACCATGACCTTGCTGGATTTGTTTGAAGTGGAGAAGGA	100	ENDOGENOUS	FALSE	91873	79696	104.05	18.74	79696	104.05
PARP4	NM_006437.3	Endogenous	mRNA	Hs	AATGTGAGGCCCTTGTTGCATGGTTCTCCTGTACAAAACATCGTGGGAATCTTGTGTCGAGGGTTGCTTTTACCCAAAGTAGTGGAAGATCGTGGTGTGC	100	ENDOGENOUS	FALSE	160763	130409	191116	26.7	191116	130409
PAX5	NM_016734.2	Endogenous	mRNA	Hs	TAATTCCTTGCATAGTCTCTCTTGTCAAGTCAGAACAGCCAGGTAGAGCCCTTGTCCAAACCTGGGCTGAATGACAGTGATGAGAGGGGGCTTGGCCTTC	100	ENDOGENOUS	FALSE	16675	13928	19423	23.3	13928	19423
PAX8	NM_013953.3	Endogenous	mRNA	Hs	CGGCACACTCCCTGTGTGGTTAATTTAATGAACCATGAAAGACAGGATGACCTTGGACAAGGCCAAACTGTCCTCCAAGACTCCTTAATGAGGGGCAGGA	100	ENDOGENOUS	FALSE	14434	10833	18035	35.29	10833	18035
PBX3	NM_006195.5	Endogenous	mRNA	Hs	CTAATCCATGCAAAAAAAAAAAAAAAAGCAGCGACTAATTGTGATGCATTCAGATTTCAGTATTCAGTACTGTATATTTCACCCTGTGTAATGGGGCCCC	100	ENDOGENOUS	FALSE	51866	37.14	66592	40.15	37.14	66592
PCK1	NM_002591.3	Endogenous	mRNA	Hs	AGCAAGAGAGGGCAAGTGTTCCCAAATTGACGCCACCATAATAATCATCACCACACCGTGAGCAGATCTGAAAGGCACACTTTGATTTTTTTAAGGATAA	100	ENDOGENOUS	FALSE	26814	18035	35593	46.3	35593	18035
PCNA	NM_182649.1	Endogenous	mRNA	Hs	CGCCTGGTCCAGGGCTCCATCCTCAAGAAGGTGTTGGAGGCACTCAAGGACCTCATCAACGAGGCCTGCTGGGATATTAGCTCCAGCGGTGTAAACCTGC	100	ENDOGENOUS	FALSE	273391	242958	303825	15.74	242958	303825
PDCD1	NM_005018.1	Endogenous	mRNA	Hs	CTTCTTCCCAGCCCTGCTCGTGGTGACCGAAGGGGACAACGCCACCTTCACCTGCAGCTTCTCCAACACATCGGAGAGCTTCGTGCTAAACTGGTACCGC	100	ENDOGENOUS	FALSE	33604	27747	39461	24.65	39461	27747
PDCD1LG2	NM_025239.3	Endogenous	mRNA	Hs	TGTGGAGCTGTGGCAAGTCCTCATATCAAATACAGAACATGATCTTCCTCCTGCTAATGTTGAGCCTGGAATTGCAGCTTCACCAGATAGCAGCTTTATT	100	ENDOGENOUS	FALSE	33858	16648	51068	71.88	51068	16648
PDE9A	NM_001001567.1	Endogenous	mRNA	Hs	ATCCCACCTGATGGGTTCAAGCAGATCCGACAGGGAATGATCACATTAATCTTGGCCACTGACATGGCAAGACATGCAGAAATTATGGATTCTTTCAAAG	100	ENDOGENOUS	FALSE	38086	30521	45651	28.09	45651	30521
PDGFB	NM_002608.2	Endogenous	mRNA	Hs	AAAAAGAAGGACTGAACTCCATCGCCATCTTCTTCCCTTAACTCCAAGAACTTGGGATAAGAGTGTGAGAGAGACTGATGGGGTCGCTCTTTGGGGGAAA	100	ENDOGENOUS	FALSE	74651	61.9	87402	24.16	61.9	87402
PDGFRA	NM_006206.4	Endogenous	mRNA	Hs	AACAATGAGGTGGTTGACCTTCAATGGACTTACCCTGGAGAAGTGAAAGGCAAAGGCATCACAATGCTGGAAGAAATCAAAGTCCCATCCATCAAATTGG	100	ENDOGENOUS	FALSE	470377	309374	631381	48.41	631381	309374
PDGFRB	NM_002609.3	Endogenous	mRNA	Hs	AAGGACACCATGCGGCTTCCGGGTGCGATGCCAGCTCTGGCCCTCAAAGGCGAGCTGCTGTTGCTGTCTCTCCTGTTACTTCTGGAACCACAGATCTCTC	100	ENDOGENOUS	FALSE	1307939	638171	1977707	72.42	1977707	638171
PDK4	NM_002612.3	Endogenous	mRNA	Hs	ATTCTTATATTTAGTGACTCACAGACAGGAAACCCAAGCCACATTGGAAGCATTGATCCTAACTGTGATGTGGTAGCAGTGGTCCAAGATGCCTTTGAGT	100	ENDOGENOUS	FALSE	486233	461929	510537	7.07	461929	510537
PECAM1	NM_000442.4	Endogenous	mRNA	Hs	CTGTATTTCAAGACCTCTGTGCACTTATTTATGAACCTGCCCTGCTCCCACAGAACACAGCAATTCCTCAGGCTAAGCTGCCGGTTCTTAAATCCATCCT	100	ENDOGENOUS	FALSE	405623	305212	506033	35.01	506033	305212
PFDN2	NM_012394.3	Endogenous	mRNA	Hs	CACAGCCTAGTGATCGATACACTGAAGGAGGTAGATGAAACTCGTAAGTGCTACCGCATGGTTGGAGGAGTGCTGGTGGAGCGAACTGTCAAAGAGGTGC	100	ENDOGENOUS	FALSE	326.62	306599	346.64	8.67	346.64	306599
PGK1	NM_000291.3	Endogenous	mRNA	Hs	ATTGTCAAAGACCTAATGTCCAAAGCTGAGAAGAATGGTGTGAAGATTACCTTGCCTGTTGACTTTGTCACTGCTGACAAGTTTGATGAGAATGCCAAGA	100	ENDOGENOUS	FALSE	1204434	1070097	1338771	15.77	1070097	1338771
PGR	NM_000926.2	Endogenous	mRNA	Hs	GGGATGAAGCATCAGGCTGTCATTATGGTGTCCTTACCTGTGGGAGCTGTAAGGTCTTCTTTAAGAGGGCAATGGAAGGGCAGCACAACTACTTATGTGC	100	ENDOGENOUS	FALSE	57296	54936	59655	5.82	54936	59655
PHGDH	NM_006623.2	Endogenous	mRNA	Hs	GCGACGGCTTCGATGAAGGACGGCAAATGGGAGCGGAAGAAGTTCATGGGAACAGAGCTGAATGGAAAGACCCTGGGAATTCTTGGCCTGGGCAGGATTG	100	ENDOGENOUS	FALSE	100293	31909	168678	96.43	168678	31909
PIK3CA	NM_006218.2	Endogenous	mRNA	Hs	ATCATGGTGGCTGGACAACAAAAATGGATTGGATCTTCCACACAATTAAACAGCATGCATTGAACTGAAAAGATAACTGAGAAAATGAAAGCTCACTCTG	100	ENDOGENOUS	FALSE	79908	49944	109873	53.03	109873	49944
PIK3CD	NM_001350234.1	Endogenous	mRNA	Hs	CAGCCTCCTCATCGGCAAAGGCCTCCACGAGTTTGACTCCTTGTGCGACCCAGAAGTGAACGACTTTCGCGCCAAGATGTGCCAATTCTGCGAGGAGGCG	100	ENDOGENOUS	FALSE	100546	61042	140049	55.56	140049	61042
PIK3CG	NM_001282426.1	Endogenous	mRNA	Hs	AACCAGCTTCGCAAGCAATTGGAGGCGATCATAGCCACTGATCCACTTAACCCTCTCACAGCAGAGGACAAAGAATTGCTCTGGCATTTTAGATACGAAA	100	ENDOGENOUS	FALSE	54455	48556	60353	15.32	60353	48556
PIK3R1	NM_001242466.1	Endogenous	mRNA	Hs	TGGTTGACTCAAAAAGGTGTTCGGCAAAAGAAGTTGAACGAGTGGTTGGGCAATGAAAACACTGAAGACCAATATTCACTGGTGGAAGATGATGAAGATT	100	ENDOGENOUS	FALSE	329186	141507	516865	80.63	516865	141507
PIK3R2	NM_005027.3	Endogenous	mRNA	Hs	TGGCCCTTGTAAGGGTCATGGAATAATTTGAAGCGAGGCATGAGCGGCCCCTGTGGTCGCCTGTGACTGCTGGAGATAGAGGTCCCAGCACCCCAAGCCA	100	ENDOGENOUS	FALSE	405292	177963	632622	79.32	177963	632622
PIK3R3	NM_001114172.1	Endogenous	mRNA	Hs	TGGTAAAAGAAGATAATATTGATGCAGTAGGTAAAAAACTGCAAGAATACCACTCTCAGTATCAGGAGAAGAGTAAAGAGTATGATAGGCTGTATGAAGA	100	ENDOGENOUS	FALSE	163.55	157845	169254	4.93	157845	169254
PIK3R5	NM_014308.3	Endogenous	mRNA	Hs	AATTTCTCTCAAGTTTCCTGAGTCTCCAGAAAAACAGCACTAACGCTGGACCTGTCTACTCTCAGAACCCGGCACAGATTCTCTCTTGATCTCCTTTTGG	100	ENDOGENOUS	FALSE	94.62	65769	123472	43.12	65769	123472
PIM1	NM_002648.2	Endogenous	mRNA	Hs	CTTCATCATGAGTTCTGCTGAATGCCGCGATGGGTCAGGTAGGGGGGAAACAGGTTGGGATGGGATAGGACTAGCACCATTTTAAGTCCCTGTCACCTCT	100	ENDOGENOUS	FALSE	221259	215036	227483	3.98	227483	215036
PIP	NM_002652.2	Endogenous	mRNA	Hs	TGCCTATGTGACGACAATCCAAAAACCTTCTACTGGGACTTTTACACCAACAGAACTGTGCAAATTGCAGCCGTCGTTGATGTTATTCGGGAATTAGGCA	100	ENDOGENOUS	FALSE	2092408	23585	4161231	139.83	4161231	23585
PKMYT1	NM_001258450.1	Endogenous	mRNA	Hs	GCTCAGCCGCCTGGGCCATGGCTCCTACGGAGAGGTCTTCAAGGTGCGCTCCAAGGAGGACGGCCGGCTCTATGCGGTAAAGCGTTCCATGTCACCATTC	100	ENDOGENOUS	FALSE	87376	26308	148444	98.84	26308	148444
PLA1A	NM_015900.2	Endogenous	mRNA	Hs	CAACCGAGTTTGGAAAAAAGACCGGACTACCATTATTGGGAAGTTCTGCACTGCCCTTTTGCCTGTCAATGACAGAGAAAAGATGGTCTGCTTACCTGAA	100	ENDOGENOUS	FALSE	25493	20.81	30176	25.98	30176	20.81
PLA2G2A	NM_000300.2	Endogenous	mRNA	Hs	TTCCCTGGAAACCTTCCACCCAGTGCTGAATTTCCCTCTCTCATACCCTCCCTCCCTACCCTAACCAAGTTCCTTGGCCATGCAGAAAGCATCCCTCACC	100	ENDOGENOUS	FALSE	54988	52718	57258	5.84	57258	52718
PLA2G3	NM_015715.3	Endogenous	mRNA	Hs	CCTGCTGTTCTGGGTAACCTTGAGCTATGTATGACACAACTCTTCTATGCCTGGATGTGGTGTTCAGGAAGCTCATTCTGATGCCCTGGGCTTTGGCCTT	100	ENDOGENOUS	FALSE	10419	6964	13873	46.9	6964	13873
PLA2G4A	NM_024420.2	Endogenous	mRNA	Hs	AACTGGATGCAGCTGTAGCAGATCCTGATGAATTTGAGCGAATATATGAGCCTCTGGATGTCAAAAGTAAAAAGATTCATGTAGTGGACAGTGGGCTCAC	100	ENDOGENOUS	FALSE	32523	26359	38688	26.8	38688	26359
PLA2G4F	NM_213600.2	Endogenous	mRNA	Hs	CCTATGTTGCTGACTCCATCATCCTAACCCTCCTTCTGCCTTCTGGTCTCCTCGTGCCTCCTCCCAGATCACCCTTCTCTTCCCAGCGCCCTAAAGCCTG	100	ENDOGENOUS	FALSE	71836	41009	102662	60.69	41009	102662
PLAT	NM_000931.2	Endogenous	mRNA	Hs	CAAGGTTACCAACTACCTAGACTGGATTCGTGACAACATGCGACCGTGACCAGGAACACCCGACTCCTCAAAAGCAAATGAGATCCCGCCTCTTCTTCTT	100	ENDOGENOUS	FALSE	378229	291704	464755	32.35	291704	464755
PLCB1	NM_015192.3	Endogenous	mRNA	Hs	CTGGCTATGCAAATAAATATGGGGATGTATGAATACAACGGGAAGAGTGGCTACAGATTGAAGCCAGAGTTCATGAGGAGGCCTGACAAGCATTTTGATC	100	ENDOGENOUS	FALSE	145782	115148	176415	29.72	176415	115148
PLCB4	NM_000933.3	Endogenous	mRNA	Hs	GCGATGCAATTGAATCAGGGAAAATTTGAGTATAATGGATCGTGCGGGTACCTTCTCAAACCAGATTTCATGAGGCGGCCTGATCGAACATTTGACCCCT	100	ENDOGENOUS	FALSE	121809	108212	135406	15.79	135406	108212
PLCE1	NM_001165979.2	Endogenous	mRNA	Hs	CCATGGAAGGATAAGCGTTGGTCCATGCTTAAAGCAATGTGTCCGAGACACTGTATGTGAGTATCGCGCCACCCTCCAAAGGACTTCAATATCGCAGTAC	100	ENDOGENOUS	FALSE	38727	19423	58031	70.49	58031	19423
PLD1	NM_002662.4	Endogenous	mRNA	Hs	ACACTCAAGGATTTAAGGAGCCTAATATACAGACGTATCTCTCCGGCTGTCCAATAAAAGCACAAGTTCTGGAAGTGGAACGCTTCACATCTACAACAAG	100	ENDOGENOUS	FALSE	97064	61042	133085	52.48	133085	61042
PMS2	NM_000535.6	Endogenous	mRNA	Hs	TCAGGTTTCATTTCACAATGCACGCATGGAGTTGGAAGGAGTTCAACAGACAGACAGTTTTTCTTTATCAACCGGCGGCCTTGTGACCCAGCAAAGGTCT	100	ENDOGENOUS	FALSE	153479	135958	170999	16.14	170999	135958
POLD1	NM_001256849.1	Endogenous	mRNA	Hs	TCCAACATCCGGGACTCTTCATTCCAGTCCAAGCAGACGGGCCGGCGGGACACCAAGGTTGTCAGCATGGTGGGCCGCGTGCAGATGGACATGCTGCAGG	100	ENDOGENOUS	FALSE	121595	104456	138733	19.93	104456	138733
POLQ	NM_199420.3	Endogenous	mRNA	Hs	AGATGAAAGGGCTGAAAAATCAAAATTAACTGGGACCAGGCAAAATCATTCATTCATATGGTCAGGGGCATCATTTGATCTAAGTCCAGGACTGCAAAGG	100	ENDOGENOUS	FALSE	41274	20118	62.43	72.49	20118	62.43
POPDC3	NM_022361.4	Endogenous	mRNA	Hs	TCCTGAGTGGGATTCACTGAGACCCACAGAGGAAGGCATTTTTCAGGTAACCCTCACTGCAGAAACTGATTGTCGATATGTGTCTTGGAGGAGAAAGAAA	100	ENDOGENOUS	FALSE	4789	4162	5416	18.52	5416	4162
PPARG	NM_005037.5	Endogenous	mRNA	Hs	TATTCTGAGAAGACTCAGCTCTACAATAAGCCTCATGAAGAGCCTTCCAACTCCCTCATGGCAATTGAATGTCGTGTCTGTGGAGATAAAGCTTCTGGAT	100	ENDOGENOUS	FALSE	83136	61042	105.23	37.58	105.23	61042
PPARGC1A	NM_013261.3	Endogenous	mRNA	Hs	CCAAAGGATGCGCTCTCGTTCAAGGTCCTTTTCTCGACACAGGTCGTGTTCCCGATCACCATATTCCAGGTCAAGATCAAGGTCTCCAGGCAGTAGATCC	100	ENDOGENOUS	FALSE	17462	12486	22439	40.3	22439	12486
PPP2CB	NM_001009552.1	Endogenous	mRNA	Hs	CACGTGGTGCTGGCTACACATTTGGACAAGACATTTCTGAAACCTTTAACCATGCCAATGGTCTCACACTGGTTTCTCGTGCCCACCAGCTTGTAATGGA	100	ENDOGENOUS	FALSE	204413	124.86	283966	55.04	283966	124.86
PPP2R1A	NM_014225.3	Endogenous	mRNA	Hs	AACTTAACTCCTTGTGCATGGCCTGGCTTGTGGATCATGTATATGCCATCCGCGAGGCAGCCACCAGCAACCTGAAGAAGCTAGTGGAAAAGTTTGGGAA	100	ENDOGENOUS	FALSE	738257	661755	814.76	14.65	814.76	661755
PPP2R2C	NM_001206995.1	Endogenous	mRNA	Hs	GCTCACCCGGGACTACCTTACAGTCAAGGTCTGGGACCTGAACATGGAGGCAAGACCCATAGAGACCTACCAGGTCCATGACTACCTTCGGAGCAAGCTC	100	ENDOGENOUS	FALSE	170951	79696	262205	75.49	79696	262205
PRC1	NM_199413.1	Endogenous	mRNA	Hs	ACAGAAAGTCTGCTCCAGCTCCACGATGCTGAGATTGTGCGGTTAAAAAACTACTATGAAGTTCACAAGGAACTCTTTGAAGGTGTCCAGAAGTGGGAAG	100	ENDOGENOUS	FALSE	19063	13154	24972	43.84	13154	24972
PREP	NM_002726.3	Endogenous	mRNA	Hs	GCTGGAGCCAAGAGTTTTCCGAGAGGTGACCGTAAAAGGAATTGATGCTTCTGATTACCAGACAGTCCAGATTTTCTACCCTAGCAAGGATGGTACGAAG	100	ENDOGENOUS	FALSE	134028	116836	151219	18.14	116836	151219
PRF1	NM_001083116.1	Endogenous	mRNA	Hs	TGCAGCCCAGAAGACCCACCAGGACCAGTACAGCTTCAGCACTGACACGGTGGAGTGCCGCTTCTACAGTTTCCATGTGGTACACACTCCCCCGCTGCAC	100	ENDOGENOUS	FALSE	31896	30521	33271	6.1	33271	30521
PRKAA2	NM_006252.3	Endogenous	mRNA	Hs	GAAGATTTCAGGAGATGCAGTCCAGCACAATTAGAGCTGGAACATTGTTACAGCAGGCTTTTTGTTGCTCATGGGCAGATAGAGGGAAAGAATCAGTTGT	100	ENDOGENOUS	FALSE	41609	9711	73506	108.41	73506	9711
PRKACA	NM_002730.3	Endogenous	mRNA	Hs	GCCAAAGAAGATTTTCTTAAAAAATGGGAAAGTCCCGCTCAGAACACAGCCCACTTGGATCAGTTTGAACGAATCAAGACCCTCGGCACGGGCTCCTTCG	100	ENDOGENOUS	FALSE	918864	826366	1011362	14.24	826366	1011362
PRKACB	NM_182948.2	Endogenous	mRNA	Hs	GAGTTAAAGGCAGAACTTGGACATTATGTGGAACTCCAGAGTATTTGGCTCCAGAAATAATTCTCAGCAAGGGCTACAATAAGGCAGTGGATTGGTGGGC	100	ENDOGENOUS	FALSE	144622	74916	214329	68.16	214329	74916
PRKCA	NM_002737.2	Endogenous	mRNA	Hs	CTTTCCTTTGGAGTTTCGGAGCTGATGAAGATGCCGGCCAGTGGATGGTACAAGTTGCTTAACCAAGAAGAAGGTGAGTACTACAACGTACCCATTCCGG	100	ENDOGENOUS	FALSE	26.12	16648	35593	51.29	35593	16648
PRKCB	NM_212535.2	Endogenous	mRNA	Hs	TACGCTGCAGAAATTGCCATCGGTCTGTTCTTCTTACAGAGTAAGGGCATCATTTACCGTGACCTAAAACTTGACAACGTGATGCTCGATTCTGAGGGAC	100	ENDOGENOUS	FALSE	29122	24972	33271	20.15	33271	24972
PRKDC	NM_006904.6	Endogenous	mRNA	Hs	GCAAGTTAGTGAAACAGCTGTCTCCGTAAATGGAGGAAATGTGGGGAAGCCTTGGAATGCCCTTCTGGTTCTGGCACATTGGAAAGCACACTCAGAAGGC	100	ENDOGENOUS	FALSE	969531	485142	1453.92	70.66	485142	1453.92
PRKX	NM_005044.4	Endogenous	mRNA	Hs	CCCGCGCTCTGCCCCAGCCCTGAGGCGCTGTCGCCGGAGCCGCCTGTGTACAGCCTGCAGGACTTTGACACGCTGGCCACCGTGGGCACTGGGACGTTCG	100	ENDOGENOUS	FALSE	13.82	12.38	15261	14.74	12.38	15261
PRLR	NM_000949.5	Endogenous	mRNA	Hs	ACCCTACCTGTGGATTAAATGGTCTCCACCTACCCTGATTGACTTAAAAACTGGTTGGTTCACGCTCCTGTATGAAATTCGATTAAAACCCGAGAAAGCA	100	ENDOGENOUS	FALSE	273839	74916	472762	102.73	472762	74916
PROM1	NM_001145847.1	Endogenous	mRNA	Hs	AGATGCTCCTAAGGCTTGGAATTATGAATTGCCTGCAACAAATTATGAGACCCAAGACTCCCATAAAGCTGGACCCATTGGCATTCTCTTTGAACTAGTG	100	ENDOGENOUS	FALSE	78882	20.81	136954	104.11	136954	20.81
PSAT1	NM_021154.4	Endogenous	mRNA	Hs	AAGGTGCAGGCTGGAAACAGCTCCTTGTACAACACGCCTCCATGTTTCAGCATCTACGTCATGGGCTTGGTTCTGGAGTGGATTAAAAACAATGGAGGTG	100	ENDOGENOUS	FALSE	28188	27747	28629	2.21	28629	27747
PSMB10	NM_002801.3	Endogenous	mRNA	Hs	CCATCGCGGGCCTGGTGTTCCAAGACGGGGTCATTCTGGGCGCCGATACGCGAGCCACTAACGATTCGGTCGTGGCGGACAAGAGCTGCGAGAAGATCCA	100	ENDOGENOUS	FALSE	246978	215103	278853	18.25	215103	278853
PSMB7	NM_002799.2	Endogenous	mRNA	Hs	GTTACATTGGTGCAGCCCTAGTTTTAGGGGGAGTAGATGTTACTGGACCTCACCTCTACAGCATCTATCCTCATGGATCAACTGATAAGTTGCCTTATGT	100	ENDOGENOUS	FALSE	526.75	445332	608168	21.86	608168	445332
PSMB9	NM_002800.4	Endogenous	mRNA	Hs	AATATCGAGAGGACTTGTCTGCACATCTCATGGTAGCTGGCTGGGACCAACGTGAAGGAGGTCAGGTATATGGAACCCTGGGAGGAATGCTGACTCGACA	100	ENDOGENOUS	FALSE	141485	135958	147013	5.52	147013	135958
PTCH1	NM_000264.3	Endogenous	mRNA	Hs	GGCCCTGCCCACCAAGTGATCGTGGAAGCCACAGAAAACCCCGTCTTCGCCCACTCCACTGTGGTCCATCCCGAATCCAGGCATCACCCACCCTCGAACC	100	ENDOGENOUS	FALSE	41435	19423	63448	75.13	63448	19423
PTEN	NM_000314.6	Endogenous	mRNA	Hs	GGAAACAAGAATATTCAGTCCAAACTGTTGTAAGGACAGTACCTGAAAACCAGGAAACAGGATAATGGAAAAAGTCTTTTAAAGATGAAATGTTGGAGCC	100	ENDOGENOUS	FALSE	117.7	112374	123026	6.4	123026	112374
PTGDS	NM_000954.5	Endogenous	mRNA	Hs	GCCCAGGTCTCCGTGCAGCCCAACTTCCAGCAGGACAAGTTCCTGGGGCGCTGGTTCAGCGCGGGCCTCGCCTCCAACTCGAGCTGGCTCCGGGAGAAGA	100	ENDOGENOUS	FALSE	305736	65204	546268	111.26	546268	65204
PTGER3	NM_000957.2	Endogenous	mRNA	Hs	CGCATAACTGGGGCAACCTTTTCTTCGCCTCTGCCTTTGCCTTCCTGGGGCTCTTGGCGCTGACAGTCACCTTTTCCTGCAACCTGGCCACCATTAAGGC	100	ENDOGENOUS	FALSE	137765	99888	175641	38.88	175641	99888
PTGS2	NM_000963.1	Endogenous	mRNA	Hs	GCTACAAAAGCTGGGAAGCCTTCTCTAACCTCTCCTATTATACTAGAGCCCTTCCTCCTGTGCCTGATGATTGCCCGACTCCCTTGGGTGTCAAAGGTAA	100	ENDOGENOUS	FALSE	16462	9711	23213	57.99	23213	9711
PTTG1	NM_004219.2	Endogenous	mRNA	Hs	CACCAGCCTTACCTAAAGCTACTAGAAAGGCTTTGGGAACTGTCAACAGAGCTACAGAAAAGTCTGTAAAGACCAAGGGACCCCTCAAACAAAAACAGCC	100	ENDOGENOUS	FALSE	99849	59579	140.12	57.04	59579	140.12
PYCARD	NM_013258.3	Endogenous	mRNA	Hs	ATGCGGAAGCTCTTCAGTTTCACACCAGCCTGGAACTGGACCTGCAAGGACTTGCTCCTCCAGGCCCTAAGGGAGTCCCAGTCCTACCTGGTGGAGGACC	100	ENDOGENOUS	FALSE	153115	63448	242782	82.82	63448	242782
RAC2	NM_002872.4	Endogenous	mRNA	Hs	AGGACTACGACCGTCTCCGGCCGCTCTCCTATCCACAGACGGACGTCTTCCTCATCTGCTTCTCCCTCGTCAGCCCAGCCTCTTATGAGAACGTCCGCGC	100	ENDOGENOUS	FALSE	81161	80.47	81852	1.2	80.47	81852
RAC3	NM_001316307.1	Endogenous	mRNA	Hs	AGCTACACGACCAACGCCTTCCCCGGAGAGTACATCCCCACCGTTTTTGACAACTACTCTGCCAACGTGATGGTGGACGGGAAACCAGTCAACTTGGGGC	100	ENDOGENOUS	FALSE	104159	95945	112374	11.15	95945	112374
RAD51	NM_133487.3	Endogenous	mRNA	Hs	GGGGTATGAAGTATCTTTGACATGGTGCCTTAGGAATGACTTGGGTTTAACAAGCTGTCTACTGGACAATCTTATGTTTCCAAGAGAACTAAAGCTGGAG	100	ENDOGENOUS	FALSE	41647	13928	69366	94.13	13928	69366
RAD51C	NM_058216.2	Endogenous	mRNA	Hs	GCCCCAGCGAGGGCGTGCGGAGTTTGGCTGCTCCGGGGTTAGCAGGTGAGCCTGCGATGCGCGGGAAGACGTTCCGCTTTGAAATGCAGCGGGATTTGGT	100	ENDOGENOUS	FALSE	55068	51331	58805	9.6	58805	51331
RAD52	NM_134424.3	Endogenous	mRNA	Hs	GGTTCATATCATGAAGATGTTGGTTATGGTGTTAGTGAGGGCCTCAAGTCCAAGGCTTTATCTTTGGAGAAGGCAAGGAAGGAGGCGGTGACAGACGGGC	100	ENDOGENOUS	FALSE	31523	23585	39461	35.61	39461	23585
RAD54L	NM_003579.3	Endogenous	mRNA	Hs	CCCGAAGGTACTTATACGTCCGCCTGGATGGCACGATGTCCATTAAGAAGCGAGCCAAGGTTGTAGAACGCTTCAATAGTCCATCGAGCCCTGACTTTGT	100	ENDOGENOUS	FALSE	43075	34819	51331	27.11	34819	51331
RARRES3	NM_004585.3	Endogenous	mRNA	Hs	CTGACCCTCGTGCCCTGTCTCAGGCGTTCTCTAGATCCTTTCCTCTGTTTCCCTCTCTCGCTGGCAAAAGTATGATCTAATTGAAACAAGACTGAAGGAT	100	ENDOGENOUS	FALSE	397751	334346	461155	22.54	461155	334346
RASAL1	NM_001193520.1	Endogenous	mRNA	Hs	GATGTTGTTGCCCCAGATGGGCACTAAATGGCCTCACTCCTTCCTGTTTTCATGTCTGCTAATCCCTATAACCTCACTGATTCTTCTGTACCCTGCCCTT	100	ENDOGENOUS	FALSE	23838	11606	36071	72.57	11606	36071
RASGRF1	NM_001145648.1	Endogenous	mRNA	Hs	AGAGGAGTCAGATATTGATCAAAACCAGAGTGATGATGGTGATACTGAAACATCACCAACTAAATCTCCAACAACACCCAAATCAGTCAAAAACAAAAAT	100	ENDOGENOUS	FALSE	20997	17023	24972	26.77	17023	24972
RASGRF2	NM_006909.2	Endogenous	mRNA	Hs	ATCTAGTTCAGATCGTAGAGACAGAAAAAATTGCAGCTAACCAACTCCGACATCAACTTGAAGATCAAGACACAGAAATCGAAAGGCTTAAATCAGAGAT	100	ENDOGENOUS	FALSE	69.65	33296	106004	73.82	106004	33296
RASGRP1	NM_001128602.1	Endogenous	mRNA	Hs	AAAGCTAAGGGTGAGGAGTTACATTGCCGCCTGATTGACACAACTCAAATCAATGCCCGTGACTGGTCCAGGAAACTTACTCAAAGGATAAAATCAAATA	100	ENDOGENOUS	FALSE	61325	56.88	65769	10.25	65769	56.88
RB1	NM_000321.2	Endogenous	mRNA	Hs	TCCTAAACCACTGAAAAAACTACGCTTTGATATTGAAGGATCAGATGAAGCAGATGGAAGTAAACATCTCCCAGGAGAGTCCAAATTTCAGCAGAAACTG	100	ENDOGENOUS	FALSE	293135	289383	296888	1.81	289383	296888
RBL1	NM_002895.3	Endogenous	mRNA	Hs	ACTTTACGGCTTCTGAAGAGCCACCCTGCATCATTGCTGTACTGTGTGAACTGCATGATGGACTTCTCGTAGAAGCAAAAGGAATAAAGGAGCACTACTT	100	ENDOGENOUS	FALSE	56082	47169	64995	22.48	64995	47169
RBL2	NM_001323611.1	Endogenous	mRNA	Hs	CACACCACTAACTGGTGTTAGGTACATTAAGGAGAATAGCCCTTGTGTGACTCCAGTTTCTACAGCTACGCATAGCTTGAGTCGTCTTCACACCATGCTG	100	ENDOGENOUS	FALSE	436973	298276	575671	44.89	575671	298276
RBX1	NM_014248.3	Endogenous	mRNA	Hs	CTGCAGGAACCACATTATGGATCTTTGCATAGAATGTCAAGCTAACCAGGCGTCCGCTACTTCAGAAGAGTGTACTGTCGCATGGGGAGTCTGTAACCAT	100	ENDOGENOUS	FALSE	813424	745896	880953	11.74	745896	880953
RELN	NM_005045.3	Endogenous	mRNA	Hs	TATTCAGACCCCAGCATCATCGTGTTATATGCCAAGAATAACTCTGCGGACTGGATTCAGCTAGAGAAAATTAGAGCCCCTTCCAATGTCAGCACAATCA	100	ENDOGENOUS	FALSE	28375	11099	45651	86.11	45651	11099
RFC4	NM_002916.3	Endogenous	mRNA	Hs	TACAGACATTGCCGGGGTAATACCAGCTGAGAAAATTGATGGAGTATTTGCTGCCTGTCAGAGTGGCTCTTTTGACAAACTAGAAGCTGTGGTCAAGGAT	100	ENDOGENOUS	FALSE	88258	83565	92951	7.52	83565	92951
RNASE2	NM_002934.2	Endogenous	mRNA	Hs	GCTAACGTAGTTAATGTTTGTGGTAACCCAAATATGACCTGTCCTAGTAACAAAACTCGCAAAAATTGTCACCACAGTGGAAGCCAGGTGCCTTTAATCC	100	ENDOGENOUS	FALSE	11886	8511	15261	40.15	8511	15261
RNF103	NM_001198951.1	Endogenous	mRNA	Hs	GCGCTGAGCTTCAAGAAGCTGAAGACCATTTTGGAGTGCCGGGGGTTGGGCTACTCAGGGTTGCCCGAGAAGAAGGATGTCCGGGAGCTGGTGGAAAAGT	100	ENDOGENOUS	FALSE	492493	395388	589598	27.88	589598	395388
ROBO4	NM_019055.5	Endogenous	mRNA	Hs	CCTGACTCTCAGATCTCTTCCCAGAGAAGTCAGCTCCACTGTCGTATGCCCAAGGCTGGTGCTTCTCCTGTAGATTACTCCTGAACCGTGTCCCTGAGAC	100	ENDOGENOUS	FALSE	38633	27747	49.52	39.85	49.52	27747
ROCK1	NM_005406.2	Endogenous	mRNA	Hs	TGAAATATTAAGAAGAGAGAATGAAGAGCTAACAGAGAAAATGAAGAAGGCAGAGGAAGAATATAAACTGGAGAAGGAGGAGGAGATCAGTAATCTTAAG	100	ENDOGENOUS	FALSE	161509	144282	178736	15.08	178736	144282
ROCK2	NM_001321643.1	Endogenous	mRNA	Hs	TGTATGAAGCCCCTGTGGCACATGTTTAAGCCTCCTCCTGCTTTGGAGTGCCGCCGTTGCCATATTAAGTGTCATAAAGATCATATGGACAAAAAGGAGG	100	ENDOGENOUS	FALSE	182094	142895	221293	30.44	221293	142895
RORA	NM_134262.2	Endogenous	mRNA	Hs	ACGTCCTCTGCCATAACATGGGCCATAAAGCAAATTCGACATGGGATGTTCTGTTTCAGTATGACCTCAACCAGTTCCATGAACTGAGTGAAGGACCTTC	100	ENDOGENOUS	FALSE	62352	45782	78923	37.58	78923	45782
RORB	NM_006914.3	Endogenous	mRNA	Hs	CCTGGATGATGAGACCTTGGCAAAGTTAATAGCCAAGATACCAACCATCACGGCAGTTTGCAACTTGCACGGGGAGAAGCTGCAGGTATTTAAGCAATCT	100	ENDOGENOUS	FALSE	8804	8324	9285	7.72	9285	8324
RPS6KA5	NM_182398.1	Endogenous	mRNA	Hs	CCCTCTTCAGTTTCACATGGGAGTTGAACGTCCTGGAGTGACAAATGTTGCCAGGAGTGCAATGATGAAGGACTCTCCATTCTATCAACACTATGACCTA	100	ENDOGENOUS	FALSE	67368	52718	82018	30.75	82018	52718
RPS6KB1	NM_001272042.1	Endogenous	mRNA	Hs	CTATGTGCTAAGCTTAACTGGAAGCCTTGGAATGGGCATAAGTTGTATGTCCTACATTTCATCATTGTCCCGGGCCTGCATTGCACTGGAAAAAAAAATC	100	ENDOGENOUS	FALSE	130199	129.99	130409	0.23	129.99	130409
RPS6KB2	NM_003952.2	Endogenous	mRNA	Hs	TTCAGGCCCTGTCTGCAGTCAGAGGAGGACGTGAGCCAGTTTGATACCCGCTTCACACGGCAGACGCCGGTGGACAGTCCTGATGACACAGCCCTCAGCG	100	ENDOGENOUS	FALSE	134523	95726	173.32	40.79	173.32	95726
RRM2	NM_001034.1	Endogenous	mRNA	Hs	TTCCTTTTGGACCGCCGAGGAGGTTGACCTCTCCAAGGACATTCAGCACTGGGAATCCCTGAAACCCGAGGAGAGATATTTTATATCCCATGTTCTGGCT	100	ENDOGENOUS	FALSE	318799	208913	428684	48.75	208913	428684
RUNX3	NM_001031680.2	Endogenous	mRNA	Hs	TTGGGTTCCCAGTGCCCAGCACTTTGTAGTCTCATCCCAGATTACTAACCCTTCCTGATCCTGGAGAGGCAGGGATAGTAAATAAATTGCTCTTCCTACC	100	ENDOGENOUS	FALSE	69529	55493	83565	28.55	83565	55493
S100A14	NM_020672.1	Endogenous	mRNA	Hs	CTGGAGATAAAACTTGTCTCCTCTACCACCACCCTGTACCCTAGCCTGCACCTGTCCTCATCTCTGCAAAGTTCAGCTTCCTTCCCCAGGTCTCTGTGCA	100	ENDOGENOUS	FALSE	646898	88208	1205588	122.14	88208	1205588
S100A7	NM_002963.3	Endogenous	mRNA	Hs	TTGAGAAGCCAAGCCTGCTGACGATGATGAAGGAGAACTTCCCCAACTTCCTTAGTGCCTGTGACAAAAAGGGCACAAATTACCTCGCCGATGTCTTTGA	100	ENDOGENOUS	FALSE	189532	43.33	335733	109.09	43.33	335733
S1PR1	NM_001400.3	Endogenous	mRNA	Hs	CCTGACGTTCCGCAAGAACATTTCCAAGGCCAGCCGCAGCTCTGAGAAGTCGCTGGCGCTGCTCAAGACCGTAATTATCGTCCTGAGCGTCTTCATCGCC	100	ENDOGENOUS	FALSE	57923	55493	60353	5.93	60353	55493
SCARA5	NM_173833.5	Endogenous	mRNA	Hs	GGAGAACAAAGCTATGTACCTACACACCGTCAGCGACTGTGACACCAGCTCCATCTGTGAGGATTCCTTTGATGGCAGGAGCCTGTCCAAGCTGAACCTG	100	ENDOGENOUS	FALSE	23185	13873	32498	56.8	32498	13873
SCUBE2	NM_020974.1	Endogenous	mRNA	Hs	CGTAAAGCCATCCGCACGCTCAGAAAGGCCGTCCACAGGGAGCAGTTTCACCTCCAGCTCTCAGGCATGAACCTCGACGTGGCTAAAAAGCCTCCCAGAA	100	ENDOGENOUS	FALSE	263734	256656	270813	3.8	270813	256656
SELE	NM_000450.2	Endogenous	mRNA	Hs	ATGAGGCCAGTGCTTATTGTCAGCAAAGGTACACACACCTGGTTGCAATTCAAAACAAAGAAGAGATTGAGTACCTAAACTCCATATTGAGCTATTCACC	100	ENDOGENOUS	FALSE	18637	5549	31724	99.31	31724	5549
SERBP1	NM_001018067.1	Endogenous	mRNA	Hs	GAAAACCAAATGAAGGTGCTGATGGGCAGTGGAAGAAGGGATTTGTTCTTCATAAATCAAAGAGTGAAGAGGCTCATGCTGAAGATTCGGTTATGGACCA	100	ENDOGENOUS	FALSE	891611	842615	940608	7.77	842615	940608
SERPINB5	NM_002639.4	Endogenous	mRNA	Hs	GCCTGTTCCTTTTCCACGCATTTTCCAGGATAACTGTGACTCCAGGCCCGCAATGGATGCCCTGCAACTAGCAAATTCGGCTTTTGCCGTTGATCTGTTC	100	ENDOGENOUS	FALSE	36685	34683	38688	7.72	38688	34683
SERPINH1	NM_001207014.1	Endogenous	mRNA	Hs	CATTCTGCCTGCCCTGAAAGTCCCAGATCAAGCCTGCCTCAATCAGTATTCATATTTATAGCCAGGTACCTTCTCACCTGTGAGACCAAATTGAGCTAGG	100	ENDOGENOUS	FALSE	264174	259206	269142	2.66	259206	269142
SFN	NM_006142.3	Endogenous	mRNA	Hs	TGGGCCTGGCCCTGAACTTTTCCGTCTTCCACTACGAGATCGCCAACAGCCCCGAGGAGGCCATCTCTCTGGCCAAGACCACTTTCGACGAGGCCATGGC	100	ENDOGENOUS	FALSE	327254	157845	496663	73.21	157845	496663
SFRP1	NM_003012.3	Endogenous	mRNA	Hs	GTGGGTCACACACACGCACTGCGCCTGTCAGTAGTGGACATTGTAATCCAGTCGGCTTGTTCTTGCAGCATTCCCGCTCCCTTCCCTCCATAGCCACGCT	100	ENDOGENOUS	FALSE	361287	27747	694828	130.56	694828	27747
SFRP2	NM_003013.2	Endogenous	mRNA	Hs	GAGTCAGCTGATTTTCACTTCCCACTGAGGTTGTCATAACATGCAAATTGCTTCAATTTTCTCTGTGGCCCAAACTTGTGGGTCACAAACCCTGTTGAGA	100	ENDOGENOUS	FALSE	1047472	412036	1682908	85.79	1682908	412036
SFRP4	NM_003014.2	Endogenous	mRNA	Hs	AATGGAGAGATCAGCTTAGTAAAAGATCCATACAGTGGGAAGAGAGGCTGCAGGAACAGCGGAGAACAGTTCAGGACAAGAAGAAAACAGCCGGGCGCAC	100	ENDOGENOUS	FALSE	542082	320473	763692	57.81	763692	320473
SHC2	NM_012435.2	Endogenous	mRNA	Hs	ACTGATGGCCTCAGCCTCTCCGTGCCTGCCACGCGCCAGGTCATCGCCAACCACCACATGCCGTCCATCTCCTTCGCGTCAGGCGGAGACACGGACATGA	100	ENDOGENOUS	FALSE	174212	58268	290156	94.12	290156	58268
SHC4	NM_203349.3	Endogenous	mRNA	Hs	ACGTAGCTAAAGATCCAGTTAATCAACGAGCCTGTCACATATTGGAATGCCACAATGGAATGGCCCAAGACGTCATAAGTACCATAGGGCAGGCTTTTGA	100	ENDOGENOUS	FALSE	17529	17023	18035	4.09	17023	18035
SHE	NM_001010846.2	Endogenous	mRNA	Hs	CTTTCAAAGGGGCAGAACACATGACTTTACTCTACCCAGTGCACAGCAAGCTTCACTAAGATTCAGCCACTGCAAGCCCTGGGCCTCTGGCACCTTCAAG	100	ENDOGENOUS	FALSE	59311	18035	100588	98.42	100588	18035
SHMT2	NM_001166356.1	Endogenous	mRNA	Hs	ACGCGTCCTCTTTCTTGGGGAAGTTGAGGAGTGCCCTTCAGAGCCAGTAGCAGGCAGGGGTGGGTAGGCACCCTCCTTCCTGTTTTTATCTAATAAAATG	100	ENDOGENOUS	FALSE	237.05	103683	370417	79.57	103683	370417
SIDT1	NM_017699.2	Endogenous	mRNA	Hs	TTTCTTCTCCTGCAGCCAGGGTGCACACGTATTTGAAACAGACCGAATTTCCTCCTCGATGTGGCGTCAGGTTGACTTTTCGAGACTAGCGGGTATTTCT	100	ENDOGENOUS	FALSE	94676	55493	133859	58.53	133859	55493
SIGIRR	NM_021805.2	Endogenous	mRNA	Hs	GTGCCCGCACAGACTTCTACTGCCTGGTGTCCAAGGATGATATGTAGCTCCCACCCCAGAGTGCAGGATCATAGGGACAGCGGGGGCCAGGGCAGCGGCG	100	ENDOGENOUS	FALSE	161976	142895	181058	16.66	181058	142895
SIX1	NM_005982.3	Endogenous	mRNA	Hs	AAGTCCAGACCAGAACTCGGTCCTTCTGCTGCAGGGCAATATGGGCCACGCCAGGAGCTCAAACTATTCTCTCCCGGGCTTAACAGCCTCGCAGCCCAGT	100	ENDOGENOUS	FALSE	45717	45651	45782	0.2	45651	45782
SKA3	NM_145061.5	Endogenous	mRNA	Hs	AAGCTGTAGTCAGCCTTATGTATGCCATTGACTCTGAAATGTATACCAGCCTTTCACTGTGTACCGTGTGTATATAAATCCACAGAACCGGATGAGCTGC	100	ENDOGENOUS	FALSE	19.53	15475	23585	29.36	15475	23585
SKP1	NM_006930.3	Endogenous	mRNA	Hs	TACCAAATGTGAATGCAGCAATATTAAAAAAGGTCATTCAGTGGTGCACCCACCACAAGGATGACCCTCCTCCTCCTGAAGATGATGAGAACAAAGAAAA	100	ENDOGENOUS	FALSE	3121828	3060446	3183.21	2.78	3183.21	3060446
SKP2	NM_001243120.1	Endogenous	mRNA	Hs	GTGTTCTGGATTCTCTGAATTTGCCCTGCAGACTTTGCTAAGCAGCTGTTCCAGACTGGATGAGCTGAACCTCTCCTGGTGTTTTGATTTCACTGAAAAG	100	ENDOGENOUS	FALSE	126358	116536	136.18	10.99	136.18	116536
SLC2A1	NM_006516.2	Endogenous	mRNA	Hs	ATGGCCGGGGTCCTATAAACGCTACGGTCCGCGCGCTCTCTGGCAAGAGGCAAGAGGTAGCAACAGCGAGCGTGCCGGTCGCTAGTCGCGGGTCCCCGAG	100	ENDOGENOUS	FALSE	30495	26308	34683	19.42	26308	34683
SLC39A6	NM_012319.2	Endogenous	mRNA	Hs	GATCGAACTGAAGGCTATTTACGAGCAGACTCACAAGAGCCCTCCCACTTTGATTCTCAGCAGCCTGCAGTCTTGGAAGAAGAAGAGGTCATGATAGCTC	100	ENDOGENOUS	FALSE	1644643	615906	2673381	88.46	615906	2673381
SLC44A4	NM_001178044.1	Endogenous	mRNA	Hs	CCCTACCTTCCCCTTAATCTCTGCCTTCATCCGCACACTCCGTTACCACACTGGGTCATTGGCATTTGGAGCCCTCATCCTGACCCTTGTGCAGATAGCC	100	ENDOGENOUS	FALSE	568.88	425.91	711851	35.54	711851	425.91
SLPI	NM_003064.3	Endogenous	mRNA	Hs	GGGAACTCTGGCACCTTGGGCTGTGGAAGGCTCTGGAAAGTCCTTCAAAGCTGGAGTCTGTCCTCCTAAGAAATCTGCCCAGTGCCTTAGATACAAGAAA	100	ENDOGENOUS	FALSE	244463	61042	427884	106.11	427884	61042
SMAD1	NM_005900.2	Endogenous	mRNA	Hs	CTTAGGACAAAATGAGCCTCACATGCCACTCAACGCCACTTTTCCAGATTCTTTCCAGCAACCCAACAGCCACCCGTTTCCTCACTCTCCCAATAGCAGT	100	ENDOGENOUS	FALSE	316498	180353	452644	60.83	452644	180353
SMAD3	NM_001145104.1	Endogenous	mRNA	Hs	AATAACTTGGACCTGCAGCCAGTTACCTACTGCGAGCCGGCCTTCTGGTGCTCCATCTCCTACTACGAGCTGAACCAGCGCGTCGGGGAGACATTCCACG	100	ENDOGENOUS	FALSE	134.87	76303	193438	61.41	193438	76303
SMAD4	NM_005359.5	Endogenous	mRNA	Hs	GCAGACCCACAACCTTTAGACTGAGGTCTTTTACCGTTGGGGCCCTTAACCTTATCAGGATGGTGGACTACAAAATACAATCCTGTTTATAATCTGAAGA	100	ENDOGENOUS	FALSE	343922	321.86	365984	9.07	365984	321.86
SMAD5	NM_005903.5	Endogenous	mRNA	Hs	AATTGGTTGGGTTTCTGAGGTGAAATCCAGAGTAAGAGTACTAGACAGTTCAACAAGCCACATCTAATGGCACAGATAGAGGATGTAGCTATTTTATACC	100	ENDOGENOUS	FALSE	438422	409314	467.53	9.39	409314	467.53
SMC1B	NM_001291501.1	Endogenous	mRNA	Hs	ACTTCTCACCACCTTAAGAAATTAGATGTGGCTAAGAAATCAATAAAGGACAGCGAAAAACAATGTTCTAAACAGGAAGATGATATAAAAGCCCTGGAGA	100	ENDOGENOUS	FALSE	12.58	8511	16648	45.74	8511	16648
SMO	NM_005631.3	Endogenous	mRNA	Hs	TGGCTGCCGTTTTCTGGGCTGATGGGTGCCCTTTCCTGGCAGTCTCAGTCCAAAAGTGTTGACTGTGTCATTAGTCCTTTGTCTAAGTAGGGCCAGGGCA	100	ENDOGENOUS	FALSE	49519	40233	58805	26.52	58805	40233
SMURF2	NM_022739.3	Endogenous	mRNA	Hs	AATTACATGAGCAGAACACATTTACATACTCCTCCAGACCTACCAGAAGGCTATGAACAGAGGACAACGCAACAAGGCCAGGTGTATTTCTTACATACAC	100	ENDOGENOUS	FALSE	206105	202723	209487	2.32	202723	209487
SNAI1	NM_005985.3	Endogenous	mRNA	Hs	TTCTCACTGCCATGGAATTCCCTCCTGAGTGCCCCACTTCTGGCCACATCAGCCCCACAGGACTTTGATGAAGACCATTTTCTGGTTCTGTGTCCTCTGC	100	ENDOGENOUS	FALSE	99677	89755	109599	14.08	89755	109599
SNAI2	NM_003068.4	Endogenous	mRNA	Hs	CTCCAAAAAGCCAAACTACAGCGAACTGGACACACATACAGTGATTATTTCCCCGTATCTCTATGAGAGTTACTCCATGCCTGTCATACCACAACCAGAG	100	ENDOGENOUS	FALSE	162644	117923	207365	38.89	207365	117923
SOCS1	NM_003745.1	Endogenous	mRNA	Hs	AGCTTAACTGTATCTGGAGCCAGGACCTGAACTCGCACCTCCTACCTCTTCATGTTTACATATACCCAGTATCTTTGCACAAACCAGGGGTTGGGGGAGG	100	ENDOGENOUS	FALSE	61284	44878	77.69	37.86	44878	77.69
SOCS2	NM_003877.3	Endogenous	mRNA	Hs	GGAACGGCACTGTTCACCTTTATCTGACCAAACCGCTCTACACGTCAGCACCATCTCTGCAGCATCTCTGTAGGCTCACCATTAACAAATGTACCGGTGC	100	ENDOGENOUS	FALSE	191195	38845	343545	112.69	343545	38845
SOCS3	NM_003955.3	Endogenous	mRNA	Hs	GAGAAAGTCACCCAGCTGCCGGGGCCCATTCGGGAGTTCCTGGACCAGTACGATGCCCCGCTTTAAGGGGTAAAGGGCGCAAAGGGCATGGGTCGGGAGA	100	ENDOGENOUS	FALSE	487236	106004	868467	110.65	106004	868467
SOX10	NM_006941.3	Endogenous	mRNA	Hs	GTTGCTGTCGGCAGGCTGAAGACACTAGAATCCTGACCTGTACATTCTGCCCTTGCCTCTTACCCCTTGCCTCCCAGTGGTATTTGAATAAAGTATGTAG	100	ENDOGENOUS	FALSE	62207	1387	123026	138.27	123026	1387
SOX17	NM_022454.3	Endogenous	mRNA	Hs	GAGTCTGGGCGCGCCTCCGCTCGACGGCTACCCGTTGCCCACGCCCGACACGTCCCCGCTGGACGGCGTGGACCCCGACCCGGCTTTCTTCGCCGCCCCG	100	ENDOGENOUS	FALSE	33444	30521	36366	12.36	36366	30521
SOX2	NM_003106.2	Endogenous	mRNA	Hs	CTTAAGCCTTTCCAAAAAATAATAATAACAATCATCGGCGGCGGCAGGATCGGCCAGAGGAGGAGGGAAGCGCTTTTTTTGATCCTGATTCCAGTTTGCC	100	ENDOGENOUS	FALSE	11739	11099	12.38	7.72	12.38	11099
SOX9	NM_000346.2	Endogenous	mRNA	Hs	CAGTGGCCAGGCCAACCTTGGCTAAATGGAGCAGCGAAATCAACGAGAAACTGGACTTTTTAAACCCTCTTCAGAGCAAGCGTGGAGGATGATGGAGAAT	100	ENDOGENOUS	FALSE	230213	147057	313369	51.08	313369	147057
SP1	NM_138473.2	Endogenous	mRNA	Hs	GGGAGCCCTGGTGCTACTTGCTTGAAGTTTTCAGTGTAAGTACCCTGATGCCTTTTGGACCTTGGGATCAGATCAAGAGTTTTGGAGATCAGGTACCAAG	100	ENDOGENOUS	FALSE	368.08	343545	392614	9.43	343545	392614
SPC25	NM_020675.3	Endogenous	mRNA	Hs	AATTTTGGAATAAATTCAAAAGTACGGACACCTCCTGTCAGATGGCGGGACTAAGAGATACCTACAAGGATTCCATCAAAGCATTTGCAGAAAAGCTGTC	100	ENDOGENOUS	FALSE	27174	22439	31909	24.64	22439	31909
SPDEF	XM_011514457.1	Endogenous	mRNA	Hs	AGTCCACCCGCCACGCCCGAGCAGGGCCTGTCCGCCTTCTACCTCTCCTACTTTGACATGCTGTACCCTGAGGACAGCAGCTGGGCAGCCAAGGCCCCTG	100	ENDOGENOUS	FALSE	124129	99814	148444	27.7	99814	148444
SPN	NM_001030288.1	Endogenous	mRNA	Hs	AAGCCAGGCTTCATGGAAAGATCGTATGTGTGACCCAAATATGAGTTCTTCAGCTCAGCCATGGTAATCCCTTCCTTGAAGTCTCCATTTCTGCAGTACA	100	ENDOGENOUS	FALSE	67448	51331	83565	33.79	83565	51331
SPP1	NM_000582.2	Endogenous	mRNA	Hs	CGCCTTCTGATTGGGACAGCCGTGGGAAGGACAGTTATGAAACGAGTCAGCTGGATGACCAGAGTGCTGAAACCCACAGCCACAAGCAGTCCAGATTATA	100	ENDOGENOUS	FALSE	863761	76601	1650.92	128.88	76601	1650.92
SPRY1	NM_005841.2	Endogenous	mRNA	Hs	TATAGCTGATCAATCTATATGTGTCACAGAACTATGCTGCCTAAAGTGATCTTGGCTCCTTAATGGTCCTTTTGGCCCCTTGGATAGTTAACAGCTGAGT	100	ENDOGENOUS	FALSE	467964	277466	658462	57.57	658462	277466
SPRY2	NM_001318537.1	Endogenous	mRNA	Hs	CCCAAGGCCTCTGCCATCAGACTGGATCTGCGACAAGCAGTGCCTTTGCTCGGCCCAGAACGTGATTGACTATGGGACTTGTGTATGCTGTGTGAAAGGT	100	ENDOGENOUS	FALSE	107.71	37458	177963	92.24	177963	37458
SPRY4	NM_030964.3	Endogenous	mRNA	Hs	CTCCCTTCCAACTGCATCAACTAACTCTCGGGGGTGTTCTGCTCACCACACCGTCCTTCGGTTCTTACTGAGTCACAGACTCGCCTGCCCACTACGTGTC	100	ENDOGENOUS	FALSE	103026	98.5	107551	6.21	107551	98.5
SRPX	NM_001170750.1	Endogenous	mRNA	Hs	TGATTGACACTTTTCCCTTGAGAAAAGAAGAGATGGTCCTACAAGCCGAAATGAGCCAGACCTGTAACACCTGACATGATGGTTCCTCTCTTGGCAATTC	100	ENDOGENOUS	FALSE	381201	131796	630607	92.53	630607	131796
ST6GALNAC2	NM_006456.2	Endogenous	mRNA	Hs	GTGGGCACCAAGACTTCCTTCTATGGTTTCACTGTGAACACGATGAAGAACTCCCTCGTCTCCTACTGGAATCTGGGCTTCACCTCCGTGCCACAAGGAC	100	ENDOGENOUS	FALSE	959357	208139	1710575	110.74	208139	1710575
STAT1	NM_007315.3	Endogenous	mRNA	Hs	TCATTTGCTGTATGCCATCCTCGAGAGCTGTCTAGGTTAACGTTCGCACTCTGTGTATATAACCTCGACAGTCTTGGCACCTAACGTGCTGTGCGTAGCT	100	ENDOGENOUS	FALSE	745458	712624	778291	6.23	712624	778291
STC1	NM_003155.2	Endogenous	mRNA	Hs	GGACCACTTACAGTGTGATAAGGCCTACTATACATTAGGAAGTGGCAGTTCTTTACTCGTCCCCTTTCATCGGTGCCTGGTACTCTGGCAAATGATGATG	100	ENDOGENOUS	FALSE	52106	41783	62.43	28.02	41783	62.43
SUV39H2	NM_001193424.1	Endogenous	mRNA	Hs	TATATCTTCAGATTCTATTGACCACAGCCCAGCCAAAAAGAGGGTCAGAACAGTATGTAAATGTGGAGCTGTGACTTGCAGAGGTTACCTCAACTGAACT	100	ENDOGENOUS	FALSE	97209	88981	105437	11.97	88981	105437
SYTL4	NM_001129896.2	Endogenous	mRNA	Hs	TCTTCTGTCTTGCTATCATTGTTCCTACTTCCCTAGGAAGCCCTGGCTACCTTTCGCATTAGGACCAGTCTGGGTTTTAAGGCTCTGGGAAGCAGGGTTG	100	ENDOGENOUS	FALSE	76692	72141	81244	8.39	81244	72141
TAP1	NM_000593.5	Endogenous	mRNA	Hs	TACCTTCACTCGAAACTTAACTCTCATGTCCATTCTCACCATAGCCAGTGCAGTGCTGGAGTTCGTGGGTGACGGGATCTATAACAACACCATGGGCCAC	100	ENDOGENOUS	FALSE	274594	242782	306405	16.38	306405	242782
TAP2	NM_018833.2	Endogenous	mRNA	Hs	TTCCTTTAAATGCCAATGTGCTCTTGCGAAGCCTGGTGAAAGTGGTGGGGCTGTATGGCTTCATGCTCAGCATATCGCCTCGACTCACCCTCCTTTCTCT	100	ENDOGENOUS	FALSE	276448	244.17	308727	16.51	308727	244.17
TAPBP	NM_003190.4	Endogenous	mRNA	Hs	CATGGGGCCCATGGACCGGAAATGGGACCTTCTGGCTGCCTACAGTTCAACCCTTTCAGGAGGGCACCTATCTGGCCACCATACACCTGCCATACCTGCA	100	ENDOGENOUS	FALSE	1303668	1050753	1556582	27.44	1050753	1556582
TBC1D9	NM_015130.2	Endogenous	mRNA	Hs	ACCAATAAAGACAGCACACTGCCTCCCATTCCTCACCTCCACTCCTTGCTCAGCGATGATGTGGAACCTTACCCTGAGGTAGACATCTTTAGACTCATCA	100	ENDOGENOUS	FALSE	881.87	748217	1015524	21.43	748217	1015524
TBX1	NM_080646.1	Endogenous	mRNA	Hs	CGGATGTTTCCCACCTTCCAAGTGAAGCTCTTCGGCATGGATCCCATGGCCGACTATATGCTGCTCATGGACTTCGTGCCGGTGGACGATAAGCGCTACC	100	ENDOGENOUS	FALSE	87258	84339	90176	4.73	84339	90176
TCEAL1	NM_004780.2	Endogenous	mRNA	Hs	AAAGAAAGGTTGGCTCGTTCTCGCCCGCAATTTAGAGGGGACATACATGGCAGAAATTTAAGCAATGAGGAGATGATACAGGCAGCAGATGAGCTAGAAG	100	ENDOGENOUS	FALSE	119.5	97493	141507	26.04	97493	141507
TCF4	NM_001243226.1	Endogenous	mRNA	Hs	ACAGTCCAGCAGCTACTGTAGCCTGCATCCACATGAACGTTTGAGCTATCCATCACACTCCTCAGCAGACATCAATTCCAGTCTTCCTCCGATGTCCACT	100	ENDOGENOUS	FALSE	462883	224747	701018	72.76	701018	224747
TCF7L1	NM_031283.2	Endogenous	mRNA	Hs	GACGACCTCGGGGCGAACGACGAGCTGATCCCCTTCCAGGACGAGGGGGGCGAGGAGCAGGAGCCGAGCAGCGATAGCGCCTCGGCGCAGCGGGACCTAG	100	ENDOGENOUS	FALSE	47438	36071	58805	33.89	58805	36071
TEK	NM_000459.4	Endogenous	mRNA	Hs	CACTATGAGGCTTGGCAACATATTCAAGTGACAAATGAGATTGTTACACTCAACTATTTGGAACCTCGGACAGAATATGAACTCTGTGTGCAACTGGTCC	100	ENDOGENOUS	FALSE	36712	20.81	52615	61.26	52615	20.81
TFDP1	NM_007111.4	Endogenous	mRNA	Hs	ATTTGTAGCATTGATTTCCCGGATCTGGTAACATGGCAAAAGATGCCGGTCTAATTGAAGCCAACGGAGAACTCAAGGTCTTCATAGACCAGAACCTTAG	100	ENDOGENOUS	FALSE	382.22	362115	402325	7.44	362115	402325
TFF1	NM_003225.2	Endogenous	mRNA	Hs	GTCCCTCCAGAAGAGGAGTGTGAATTTTAGACACTTCTGCAGGGATCTGCCTGCATCCTGACGCGGTGCCGTCCCCAGCACGGTGATTAGTCCCAGAGCT	100	ENDOGENOUS	FALSE	18896131	134633	37657629	140.41	134633	37657629
TFF3	NM_003226.3	Endogenous	mRNA	Hs	GGGCTGGTCCTGGCCTTGCTGTCCTCCAGCTCTGCTGAGGAGTACGTGGGCCTGTCTGCAAACCAGTGTGCCGTGCCAGCCAAGGACAGGGTGGACTGCG	100	ENDOGENOUS	FALSE	13994.69	2741399	25247982	113.72	2741399	25247982
TGFB1	NM_000660.4	Endogenous	mRNA	Hs	TTTGATGTCACCGGAGTTGTGCGGCAGTGGTTGAGCCGTGGAGGGGAAATTGAGGGCTTTCGCCTTAGCGCCCACTGCTCCTGTGACAGCAGGGATAACA	100	ENDOGENOUS	FALSE	1052566	893439	1211694	21.38	1211694	893439
TGFB2	NM_001135599.3	Endogenous	mRNA	Hs	AAAAGCCAGAGTGCCTGAACAACGGATTGAGCTATATCAGATTCTCAAGTCCAAAGATTTAACATCTCCAACCCAGCGCTACATCGACAGCAAAGTTGTG	100	ENDOGENOUS	FALSE	69475	55.71	83.24	28.02	55.71	83.24
TGFB3	NM_001329938.1	Endogenous	mRNA	Hs	GAGAAGCAGGGGACAGAAGCAATGGCCGAGGCAGAAGACAAGCCGAGGTGCTGGTGACCCTGGGCGTCTGAGTGGATGATTGGGGCTGCTGCGCTCAGAG	100	ENDOGENOUS	FALSE	418845	230296	607394	63.66	607394	230296
TGFBR2	NM_001024847.2	Endogenous	mRNA	Hs	TAGCTCTGATGAGTGCAATGACAACATCATCTTCTCAGAAGAATATAACACCAGCAATCCTGACTTGTTGCTAGTCATATTTCAAGTGACAGGCATCAGC	100	ENDOGENOUS	FALSE	237978	133183	342772	62.28	342772	133183
THBS1	NM_003246.2	Endogenous	mRNA	Hs	TCAGTGTGGACTCCTAGAACGTGCGACCTGCCTCAAGAAAATGCAGTTTTCAAAAACAGACTCAGCATTCAGCCTCCAATGAATAAGACATCTTCCAAGC	100	ENDOGENOUS	FALSE	2097518	2075199	2119837	1.5	2075199	2119837
THBS2	NM_003247.3	Endogenous	mRNA	Hs	GCGGAAAAGAGCCGGATGTACGTGGCCAAAGGCTCTGCCAGAGAGAGTCACTTCAGGGGTTTGCTTCAGAACGTCCACCTAGTGTTTGAAAACTCTGTGG	100	ENDOGENOUS	FALSE	1714483	1342933	2086032	30.65	2086032	1342933
THBS4	NM_001306212.1	Endogenous	mRNA	Hs	GTGAAGGACCTTCTGAGACAGCAGGTTAAGGAAACATCATTTTTGCGAAACACCATAGCTGAATGCCAGGCTTGCGGTCCTCTCAAGTTTCAGTCTCCGA	100	ENDOGENOUS	FALSE	442516	74916	810117	117.48	810117	74916
THY1	NM_006288.3	Endogenous	mRNA	Hs	CCAGATCCAGGACTGAGATCCCAGAACCATGAACCTGGCCATCAGCATCGCTCTCCTGCTAACAGTCTTGCAGGTCTCCCGAGGGCAGAAGGTGACCAGC	100	ENDOGENOUS	FALSE	526723	459206	594241	18.13	594241	459206
TIE1	NM_005424.4	Endogenous	mRNA	Hs	TACGGGAACCTGCTAGATTTTCTGCGGAAAAGCCGGGTCCTAGAGACTGACCCAGCTTTTGCTCGAGAGCATGGGACAGCCTCTACCCTTAGCTCCCGGC	100	ENDOGENOUS	FALSE	69049	63817	74.28	10.71	74.28	63817
TIGIT	NM_173799.2	Endogenous	mRNA	Hs	TGGATCTTAGAAGACTTTTATCCTTCCACCATCTCTCTCAGAGGAATGAGCGGGGAGGTTGGATTTACTGGTGACTGATTTTCTTTCATGGGCCAAGGAA	100	ENDOGENOUS	FALSE	54187	41783	66592	32.37	41783	66592
TIMP4	NM_003256.3	Endogenous	mRNA	Hs	TATACGCCTTTTGACTCTTCCCTCTGTGGTGTGAAACTAGAAGCCAACAGCCAGAAGCAGTATCTCTTGACTGGTCAGGTCCTCAGTGATGGAAAAGTCT	100	ENDOGENOUS	FALSE	55122	23585	86.66	80.91	86.66	23585
TLE3	NM_001105192.1	Endogenous	mRNA	Hs	GTGCACACTTAGTTATTGTTGTGAGCAATGGAAGTTCAAAGGAACTCCCTCTCCAGCTCTTCTGAATCTTGGGACACAGCCTAAAAAGGACAAAAAGTTA	100	ENDOGENOUS	FALSE	527812	441038	614586	23.25	441038	614586
TLR4	NR_024168.1	Endogenous	mRNA	Hs	TCATCCATGAAGGTTTCCATAAAAGCCGAAAGGTGATTGTTGTGGTGTCCCAGCACTTCATCCAGAGCCGCTGGTGTATCTTTGAATATGAGATTGCTCA	100	ENDOGENOUS	FALSE	184973	156298	213648	21.92	156298	213648
TLX1	NM_001195517.1	Endogenous	mRNA	Hs	AGAGCCACACATGGGCATCTATGGGAGAGTGTCAACCAGACAGAGGGTCACAGTGTTTACACTTTGGACCTTACGATCAGGCACAGGTCAGGGGTGACAC	100	ENDOGENOUS	FALSE	7177	4643	9711	49.94	4643	9711
TMEM45B	NM_138788.3	Endogenous	mRNA	Hs	CTGGCTGCCCTCAGCATTGTGGCCGTCAACTATTCTCTTGTTTACTGCCTTTTGACTCGGATGAAGAGACACGGAAGGGGAGAAATCATTGGAATTCAGA	100	ENDOGENOUS	FALSE	26747	12486	41009	75.4	41009	12486
TMPRSS2	NM_005656.3	Endogenous	mRNA	Hs	GACCAAACTTCATCCTTCAGGTGTACTCATCTCAGAGGAAGTCCTGGCACCCTGTGTGCCAAGACGACTGGAACGAGAACTACGGGCGGGCGGCCTGCAG	100	ENDOGENOUS	FALSE	119156	40233	198.08	93.67	198.08	40233
TMPRSS4	NM_019894.3	Endogenous	mRNA	Hs	CCCAAAGACAATGACATCGCCCTCATGAAGCTGCAGTTCCCACTCACTTTCTCAGGCACAGTCAGGCCCATCTGTCTGCCCTTCTTTGATGAGGAGCTCA	100	ENDOGENOUS	FALSE	11726	5416	18035	76.1	5416	18035
TNF	NM_000594.3	Endogenous	mRNA	Hs	TATTTACAGATGAATGTATTTATTTGGGAGACCGGGGTATCCTGGGGGACCCAATGTAGGAGCTGCCTTGGCTCAGACATGTTTTCCGTGAAAACGGAGC	100	ENDOGENOUS	FALSE	104078	54163	153993	67.83	54163	153993
TNFAIP6	NM_007115.3	Endogenous	mRNA	Hs	CTTGAACGAGCAGCCGGTGTGTACCACAGAGAAGCACGGTCTGGCAAATACAAGCTCACCTACGCAGAAGCTAAGGCGGTGTGTGAATTTGAAGGCGGCC	100	ENDOGENOUS	FALSE	61819	41.62	82018	46.21	82018	41.62
TNFSF10	NM_003810.3	Endogenous	mRNA	Hs	CCTGGGACAGACCTGCGTGCTGATCGTGATCTTCACAGTGCTCCTGCAGTCTCTCTGTGTGGCTGTAACTTACGTGTACTTTACCAACGAGCTGAAGCAG	100	ENDOGENOUS	FALSE	410125	99888	720362	106.98	720362	99888
TNKS	NM_003747.2	Endogenous	mRNA	Hs	TGATGTTGATTATCGACTCTTAGAGGCATCTAAAGCTGGAGACTTGGAAACTGTGAAGCAACTTTGCAGCTCTCAAAATGTGAATTGTAGAGACTTAGAG	100	ENDOGENOUS	FALSE	163031	117923	208139	39.13	208139	117923
TNKS2	NM_025235.3	Endogenous	mRNA	Hs	CAAACCTGCCGCCTACTCCTGAGCTATGGGTGTGATCCTAACATTATATCCCTTCAGGGCTTTACTGCTTTACAGATGGGAAATGAAAATGTACAGCAAC	100	ENDOGENOUS	FALSE	215577	192839	238315	14.92	238315	192839
TNN	NM_022093.1	Endogenous	mRNA	Hs	GCGGTATGAGGTGAGAGTGGATTTACAGACTGCCAATGAATCTGCCTATGCTATATATGATTTCTTCCAAGTGGCCTCCAGCAAGGAGCGGTATAAGCTG	100	ENDOGENOUS	FALSE	166062	31909	300215	114.25	300215	31909
TOP2A	NM_001067.3	Endogenous	mRNA	Hs	AAAACTTCCCCAAAACTTAGTAACAAAGAACTGAAACCACAGAAAAGTGTCGTGTCAGACCTTGAAGCTGATGATGTTAAGGGCAGTGTACCACTGTCTT	100	ENDOGENOUS	FALSE	312419	99.04	525797	96.59	99.04	525797
TP53	NM_000546.2	Endogenous	mRNA	Hs	GGGGAGCAGGGCTCACTCCAGCCACCTGAAGTCCAAAAAGGGTCAGTCTACCTCCCGCCATAAAAAACTCATGTTCAAGACAGAAGGGCCTGACTCAGAC	100	ENDOGENOUS	FALSE	197463	117923	277003	56.97	277003	117923
TPSAB1	NM_003294.3	Endogenous	mRNA	Hs	CTCCCACCGCCATTTCCTCTGAAGCAGGTGAAGGTCCCCATAATGGAAAACCACATTTGTGACGCAAAATACCACCTTGGCGCCTACACGGGAGACGACG	100	ENDOGENOUS	FALSE	580217	88789	1071645	119.78	1071645	88789
TRIP13	NM_001166260.1	Endogenous	mRNA	Hs	GGTATACGATGTGGAAGTCAAATCCCATCTCCTCGATTATGTGATGACAACTTTACTGTTTTCAGACAAGAACGTCAACAGCAACCTCATCACCTGGAAC	100	ENDOGENOUS	FALSE	32109	23986	40233	35.78	23986	40233
TSPAN1	NM_005727.2	Endogenous	mRNA	Hs	ACAGGAGCCACCATGCAGTGCTTCAGCTTCATTAAGACCATGATGATCCTCTTCAATTTGCTCATCTTTCTGTGTGGTGCAGCCCTGTTGGCAGTGGGCA	100	ENDOGENOUS	FALSE	64606	48746	80465	34.72	48746	80465
TSPAN7	NM_004615.3	Endogenous	mRNA	Hs	CTGCTGCATGAACGAAACTGATTGTAATCCCCAGGATCTACACAATCTGACTGTGGCCGCCACCAAAGTTAACCAGAAGGGTTGTTATGATCTGGTAACT	100	ENDOGENOUS	FALSE	99173	11099	187248	125.59	187248	11099
TTK	NM_003318.4	Endogenous	mRNA	Hs	ACCCAAAACAGAGGATATCCATTCCTGAGCTCCTGGCTCATCCATATGTTCAAATTCAAACTCATCCAGTTAACCAAATGGCCAAGGGAACCACTGAAGA	100	ENDOGENOUS	FALSE	20.45	13154	27747	50.46	13154	27747
TTYH1	NM_020659.3	Endogenous	mRNA	Hs	GGCAGGGGAGGGGGCAGACAGCCTCGCCTCGCACCCTTCATCCCTGGCTGCCGGTCCCATCCTTGGAGGGACTAAGCTGGGGGTGGGGGACATGAGTCCC	100	ENDOGENOUS	FALSE	8111	6937	9285	20.47	9285	6937
TUBA4A	NM_006000.2	Endogenous	mRNA	Hs	AAACTGGTGCTGGAAAACACGTACCCCGGGCAGTTTTTGTGGATCTGGAGCCTACGGTCATTGATGAGATCCGAAATGGCCCATACCGACAGCTCTTCCA	100	ENDOGENOUS	FALSE	77907	44394	111.42	60.83	111.42	44394
TWIST1	NM_000474.3	Endogenous	mRNA	Hs	GCGCCCCGCTCTTCTCCTCTGCCCCGGGCCCGCGAGGCCACGCGTCGCCGCTCGAGAGATGATGCAGGACGTGTCCAGCTCGCCAGTCTCGCCGGCCGAC	100	ENDOGENOUS	FALSE	77533	77375	77.69	0.29	77375	77.69
TWIST2	NM_001271893.3	Endogenous	mRNA	Hs	TCTCCGTGTGGCGCATGGAGGGCGCGTGGTCCATGTCCGCCTCCCACTAGCGCCGCGCCACCCACCTCCGGACCGGCGCGCCAGGGCTGTCCGTCGCGTC	100	ENDOGENOUS	FALSE	7177	4643	9711	49.94	4643	9711
TYK2	NM_003331.4	Endogenous	mRNA	Hs	GGCTGCTTGCTGAGGGCCGGGGATGACTGCTTCTCTCTGCGTCGCTGTTGCCTGCCCCAACCAGGAGAAACCTCCAATCTCATCATCATGCGGGGGGCTC	100	ENDOGENOUS	FALSE	365014	298276	431753	25.86	431753	298276
TYMP	NM_001113755.2	Endogenous	mRNA	Hs	CTGGGGCACACAGGAGGCACCTTGGATAAGCTGGAGTCTATTCCTGGATTCAATGTCATCCAGAGCCCAGAGCAGATGCAAGTGCTGCTGGACCAGGCGG	100	ENDOGENOUS	FALSE	1022317	955582	1089052	9.23	955582	1089052
TYMS	NM_001071.1	Endogenous	mRNA	Hs	TGCTAAAGAGCTGTCTTCCAAGGGAGTGAAAATCTGGGATGCCAATGGATCCCGAGACTTTTTGGACAGCCTGGGATTCTCCACCAGAGAAGAAGGGGAC	100	ENDOGENOUS	FALSE	258165	62674	453656	107.09	62674	453656
UBE2C	NM_007019.2	Endogenous	mRNA	Hs	GTCTGCCCTGTATGATGTCAGGACCATTCTGCTCTCCATCCAGAGCCTTCTAGGAGAACCCAACATTGATAGTCCCTTGAACACACATGCTGCCGAGCTC	100	ENDOGENOUS	FALSE	206435	95171	317698	76.22	95171	317698
UBE2T	NM_014176.1	Endogenous	mRNA	Hs	GTGTCAGCTCAGTGCATCCCAGGCAGCTCTTAGTGTGGAGCAGTGAACTGTGTGTGGTTCCTTCTACTTGGGGATCATGCAGAGAGCTTCACGTCTGAAG	100	ENDOGENOUS	FALSE	133599	54936	212261	83.27	54936	212261
VCAN	NM_001126336.2	Endogenous	mRNA	Hs	AACCTTAATAGTAACCCATGCGCTACATAAAGTCAAAGTGGGAAAAAGCCCACCGGTGAGGGGCTCCCTCTCTGGAAAAGTCAGCCTACCTTGTCATTTT	100	ENDOGENOUS	FALSE	2525649	1914513	3136785	34.22	3136785	1914513
VEGFA	NM_001171623.1	Endogenous	mRNA	Hs	TATTTGACTGCTGTGGACTTGAGTTGGGAGGGGAATGTTCCCACTCAGATCCTGACAGGGAAGAGGAGGAGATGAGAGACTCTGGCATGATCTTTTTTTT	100	ENDOGENOUS	FALSE	285387	223.36	347414	30.74	347414	223.36
VEGFD	NM_004469.4	Endogenous	mRNA	Hs	GAGAGTGGGTAGTGGTGAATGTTTTCATGATGTTGTACGTCCAGCTGGTGCAGGGCTCCAGTAATGAACATGGACCAGTGAAGCGATCATCTCAGTCCAC	100	ENDOGENOUS	FALSE	58978	30521	87434	68.23	87434	30521
VIM	NM_003380.3	Endogenous	mRNA	Hs	GCCTCTTCCAAACTTTTCCTCCCTGAACCTGAGGGAAACTAATCTGGATTCACTCCCTCTGGTTGATACCCACTCAAAAAGGACACTTCTGATTAAGACG	100	ENDOGENOUS	FALSE	8780559	6513505	11047612	36.51	11047612	6513505
VIT	NM_053276.3	Endogenous	mRNA	Hs	AATACTTGTTCGGAAGGTTGCTGGACAGTCTGGTTACAAAGGGAGTTATTCCAACGGTGTCCAATCGTTATCCCTACCACGATGGAGAGAATCCTTTATC	100	ENDOGENOUS	FALSE	23105	15261	30.95	48.02	30.95	15261
WDR77	NM_024102.2	Endogenous	mRNA	Hs	CTGCTCAGGTCACTTGTGTTGCTGCCTCTCCTCACAAGGACTCTGTGTTTCTTTCATGCAGCGAGGACAATAGAATTTTACTCTGGGATACCCGCTGTCC	100	ENDOGENOUS	FALSE	140338	129021	151655	11.4	151655	129021
WEE1	NM_003390.3	Endogenous	mRNA	Hs	AGAGTTGCTAAAAGTTATGATTCATCCAGATCCAGAGAGAAGACCTTCAGCAATGGCACTGGTAAAGCATTCAGTATTGCTGTCCGCTTCTAGAAAGAGT	100	ENDOGENOUS	FALSE	356318	234458	478178	48.37	478178	234458
WIF1	NM_007191.2	Endogenous	mRNA	Hs	ACGATGTATGAATGGTGGACTTTGTGTGACTCCTGGTTTCTGCATCTGCCCACCTGGATTCTATGGAGTGAACTGTGACAAAGCAAACTGCTCAACCACC	100	ENDOGENOUS	FALSE	10432	6937	13928	47.39	13928	6937
WNT10A	NM_025216.2	Endogenous	mRNA	Hs	CGGTCTTGGCAAGGCAGCATCGCCTTGGCTCTTGGGAAGAGGAGATTGGACCACATGATCTTATAGGAACCCCTCAGCTCTGAGGTCTGTGATCGCCGGA	100	ENDOGENOUS	FALSE	23879	15261	32498	51.04	32498	15261
WNT11	XM_011545241.2	Endogenous	mRNA	Hs	CTCTGCTTGTGAATTCCAGATGCCAGGCATGGGAGGCGGCTTGTGCTTTGCCTTCACTTGGAAGCCACCAGGAACAGAAGGTCTGGCCACCCTGGAAGGA	100	ENDOGENOUS	FALSE	21478	16648	26308	31.8	26308	16648
WNT2	NM_003391.2	Endogenous	mRNA	Hs	GATGTAACAAGGTGGGGACGTGTGTCCTTTGGTACTATGGTGTGTTGTATCTTTGTAAGAGCAAAAGCCTCAGAAAGGGATTGCTTTGCATTACTGTCCC	100	ENDOGENOUS	FALSE	34497	23213	45782	46.26	23213	45782
WNT4	NM_030761.4	Endogenous	mRNA	Hs	TCCAAGCTCCTGGCTCCTGTGTTCAGTGGCTGAATTCAACGTCCGAGATTCGGAATATGGGCTCCAGCCTGCAGAAACTCTTCTCCAGGCATTGTGGTTT	100	ENDOGENOUS	FALSE	12.66	10059	15261	29.05	10059	15261
WNT5A	NM_003392.3	Endogenous	mRNA	Hs	GAGGCCGGCCGCAGGACGGTGTACAACCTGGCTGATGTGGCCTGCAAGTGCCATGGGGTGTCCGGCTCATGTAGCCTGAAGACATGCTGGCTGCAGCTGG	100	ENDOGENOUS	FALSE	249878	101275	398482	84.1	398482	101275
WNT5B	NM_030775.2	Endogenous	mRNA	Hs	CCGAGATGTTTATCATCGGTGCCCAGCCCGTGTGCAGTCAGCTTCCCGGGCTCTCCCCTGGCCAGAGGAAGCTGTGCCAATTGTACCAGGAGCACATGGC	100	ENDOGENOUS	FALSE	22318	22197	22439	0.77	22439	22197
WNT6	NM_006522.3	Endogenous	mRNA	Hs	TGCGCACCTGCTGGCAGAAGCTGCCTCCATTTCGCGAGGTGGGCGCGCGGCTGCTGGAGCGCTTCCACGGCGCCTCACGCGTCATGGGCACCAACGACGG	100	ENDOGENOUS	FALSE	11899	8324	15475	42.49	15475	8324
WNT7B	NM_058238.2	Endogenous	mRNA	Hs	TGGGCCCTGGGGCGGTGGGGACAGATGTTGACACAAATTATTTATGTTTTCTTAGTATCAGAAGAGGATTCTCGGCACTAACACATAGCCAGTCCTAACT	100	ENDOGENOUS	FALSE	22211	6964	37458	97.08	6964	37458
WRN	NM_000553.4	Endogenous	mRNA	Hs	TTGTATACGTAACTCCAGAATACTGTTCAGGTAACATGGGCCTGCTCCAGCAACTTGAGGCTGATATTGGTATCACGCTCATTGCTGTGGATGAGGCTCA	100	ENDOGENOUS	FALSE	50079	30521	69638	55.23	69638	30521
WT1	NM_000378.3	Endogenous	mRNA	Hs	TCTTCTTCATCCAACTTCCAAGACAAGATACCGGTGCTTCTGGAAACTACCAGGTGTGCCTGGAAGAGTTGGTCTCTGCCCTGCCTACTTTTAGTTGACT	100	ENDOGENOUS	FALSE	10725	6.19	15261	59.8	6.19	15261
XRCC2	NM_005431.1	Endogenous	mRNA	Hs	CTCTGAGGAAATGTTCTCAGTGCTTAGAGAAGCTTGTAAATGACTATCGCCTGGTTCTTTTTGCAACGACACAAACTATAATGCAGAAAGCCTCGAGCTC	100	ENDOGENOUS	FALSE	31843	18035	45651	61.32	45651	18035
XRCC3	NM_001100119.1	Endogenous	mRNA	Hs	GCTGCTTCAGAAGCTCCGATTTGGCAGCCAGATCTTCATCGAGCACGTGGCCGATGTGGACACCTTGTTGGAGTGTGTGAATAAGAAGGTCCCCGTACTG	100	ENDOGENOUS	FALSE	149.02	58031	240008	86.35	58031	240008
ZBTB16	NM_001018011.1	Endogenous	mRNA	Hs	GCGGTTCCTGGATAGTTTGCGGCTGAGAATGCACTTACTGGCTCATTCAGCGGGTGCCAAAGCCTTTGTCTGTGATCAGTGCGGTGCACAGTTTTCGAAG	100	ENDOGENOUS	FALSE	73092	13873	132311	114.58	132311	13873
ZEB1	NM_001128128.2	Endogenous	mRNA	Hs	CAAAGTAAATATCCCTGCCAAGAACAATGATCAGCCTCAATCTGCAAATGCAAATGAACCCCAGGACAGCACAGTAAATCTACAAAGTCCTTTGAAGATG	100	ENDOGENOUS	FALSE	303946	149831	458.06	71.71	458.06	149831
ZEB2	NM_001171653.1	Endogenous	mRNA	Hs	ACTGCAAGGCTGAAGAAATTTCAAAGTTGAAAGGTTATCACATGAAGGATCCATGCTCTCAACCTGAGGAACAAGGAGTTACTTCTCCTAATATTCCGCC	100	ENDOGENOUS	FALSE	454624	253881	655367	62.45	655367	253881
ZFPM2	NM_012082.3	Endogenous	mRNA	Hs	GCTGCTCATTCTGCTGATCCTGAGAATCCACTTCTTCAAACATCTTGCATCAATTCTTCCACTGTCTTAGATTTAATTGGGCCAAATGGGAAGGGCCATG	100	ENDOGENOUS	FALSE	35538	27747	43.33	31.01	43.33	27747
ZFYVE9	NM_004799.3	Endogenous	mRNA	Hs	TCTCCACTAGACCATGCCTTGCATTAGCTCCAGATAGCCCAGATAATGATCTCAGAGCTGGTCAGTTTGGAATTTCTGCCAGAAAGCCATTCACCACTCT	100	ENDOGENOUS	FALSE	113979	76303	151655	46.75	151655	76303
ZIC2	NM_007129.2	Endogenous	mRNA	Hs	AACCAAACCTCCCTGCTAATCTCCATGCCCACGTTCTTTCCCACCCTGTTCCCAGTCTTCTGACAAACTGTGTACATAGCGGACTCCTCCTTTCTCCTCC	100	ENDOGENOUS	FALSE	18529	16249	20.81	17.41	16249	20.81
ZNF205	NM_003456.2	Endogenous	mRNA	Hs	CCGCCTGCCGGAAGAGCTTCAGCCACCACTCCACGCTGATTCAGCACCAGCGCATCCACACCGGAGAGAAGCCCTACGTGTGCGACCGCTGCGCCAAGCG	100	ENDOGENOUS	FALSE	153731	142.37	165092	10.45	142.37	165092
ABCF1	NM_001090.2	Housekeeping	mRNA	Hs	TCCCGCCAAGCCATGTTAGAAAATGCATCTGACATCAAGCTGGAGAAGTTCAGCATCTCCGCTCATGGCAAGGAGCTGTTCGTCAATGCAGACCTGTACA	100	HOUSEKEEPING	FALSE	332369	330392	334346	0.84	330392	334346
ACTB	NM_001101.2	Housekeeping	mRNA	Hs	CCAACTTGAGATGTATGAAGGCTTTTGGTCTCCCTGGGAGTGGGTGGAGGCAGCCAGGGCTTACCTGTACACTGACTTGAGACCAGTTGAATAAAAGTGC	100	HOUSEKEEPING	FALSE	75435516	54637633	96233391	38.99	54637633	96233391
G6PD	NM_000402.4	Housekeeping	mRNA	Hs	ACATCGCCTGCGTTATCCTCACCTTCAAGGAGCCCTTTGGCACTGAGGGTCGCGGGGGCTATTTCGATGAATTTGGGATCATCCGGGACGTGATGCAGAA	100	HOUSEKEEPING	FALSE	199646	131538	267754	48.25	131538	267754
GUSB	NM_000181.1	Housekeeping	mRNA	Hs	CGGTCGTGATGTGGTCTGTGGCCAACGAGCCTGCGTCCCACCTAGAATCTGCTGGCTACTACTTGAAGATGGTGATCGCTCACACCAAATCCTTGGACCC	100	HOUSEKEEPING	FALSE	293176	276078	310274	8.25	310274	276078
MRPL19	NM_014763.3	Housekeeping	mRNA	Hs	ACAGCTGACCCATATGCCAGTGGAAAAATCAGCCAGTTTCTGGGGATTTGCATTCAGAGATCAGGAAGAGGACTTGGAGCTACTTTCATCCTTAGGAATG	100	HOUSEKEEPING	FALSE	256.17	246944	265396	5.09	265396	246944
NRDE2	NM_017970.3	Housekeeping	mRNA	Hs	TGGAGGTCCTATGTACAGATTCAGAATAAGTCCCACAGTGCCAGCAAAACCAGGAGATTTTTTGACACAATCACCAGGTCTGCCAAACCCTTGGAGCCTT	100	HOUSEKEEPING	FALSE	113698	101275	126121	15.45	126121	101275
OAZ1	NM_004152.2	Housekeeping	mRNA	Hs	GGTGGGCGAGGGAATAGTCAGAGGGATCACAATCTTTCAGCTAACTTATTCTACTCCGATGATCGGCTGAATGTAACAGAGGAACTAACGTCCAACGACA	100	HOUSEKEEPING	FALSE	716499	670079	762918	9.16	762918	670079
POLR2A	NM_000937.2	Housekeeping	mRNA	Hs	TTCCAAGAAGCCAAAGACTCCTTCGCTTACTGTCTTCCTGTTGGGCCAGTCCGCTCGAGATGCTGAGAGAGCCAAGGATATTCTGTGCCGTCTGGAGCAT	100	HOUSEKEEPING	FALSE	389947	328797	451097	22.18	451097	328797
PSMC4	NM_006503.2	Housekeeping	mRNA	Hs	CATCGGACAATTTCTGGAGGCTGTGGATCAGAATACAGCCATCGTGGGCTCTACCACAGGCTCCAACTATTATGTGCGCATCCTGAGCACCATCGATCGG	100	HOUSEKEEPING	FALSE	354004	279324	428684	29.83	279324	428684
PUM1	NM_001020658.1	Housekeeping	mRNA	Hs	CTGGGGAACATCAGATCATTCAGTTTCCCAGCCAATCATGGTGCAGAGAAGACCTGGTCAGAGTTTCCATGTGAACAGTGAGGTCAATTCTGTACTGTCC	100	HOUSEKEEPING	FALSE	609966	504987	714946	24.34	714946	504987
RPLP0	NM_001002.3	Housekeeping	mRNA	Hs	CGAAATGTTTCATTGTGGGAGCAGACAATGTGGGCTCCAAGCAGATGCAGCAGATCCGCATGTCCCTTCGCGGGAAGGCTGTGGTGCTGATGGGCAAGAA	100	HOUSEKEEPING	FALSE	8514492	6610152	10418833	31.63	6610152	10418833
SDHA	NM_004168.3	Housekeeping	mRNA	Hs	AGGGGCAGGCTTGCGAGCTGCATTTGGCCTTTCTGAGGCAGGGTTTAATACAGCATGTGTTACCAAGCTGTTTCCTACCAGGTCACACACTGTTGCAGCA	100	HOUSEKEEPING	FALSE	388.87	206712	571028	66.25	571028	206712
SF3A1	NM_005877.4	Housekeeping	mRNA	Hs	GATGATGAGGTGTACGCACCAGGTCTGGATATTGAGAGCAGCTTGAAGCAGTTGGCTGAGCGGCGTACTGACATCTTCGGTGTAGAGGAAACAGCCATTG	100	HOUSEKEEPING	FALSE	394545	318785	470304	27.16	318785	470304
STK11IP	NM_052902.2	Housekeeping	mRNA	Hs	GCTCTGCTTTCTGCCAACTTCAGCTACAATGCACTGACCGCCTTAGACAGCTCCCTGCGCCTCTTGTCAGCTCTGCGTTTCTTGAACCTAAGCCACAATC	100	HOUSEKEEPING	FALSE	48518	37458	59579	32.24	59579	37458
TBC1D10B	NM_015527.3	Housekeeping	mRNA	Hs	GCGTTGGCCTGGGGTGGGGGTGCTCGCTTTGTCTTCTGTCCTTTGGTTCTCCTTCCATAATGCTCCTGTACCCAGTTTATTTAAGGGGACATGCACTGGA	100	HOUSEKEEPING	FALSE	201915	188795	215036	9.19	188795	215036
TBP	NM_001172085.1	Housekeeping	mRNA	Hs	ACAGTGAATCTTGGTTGTAAACTTGACCTAAAGACCATTGCACTTCGTGCCCGAAACGCCGAATATAATCCCAAGCGGTTTGCTGCGGTAATCATGAGGA	100	HOUSEKEEPING	FALSE	128038	127634	128443	0.45	128443	127634
TFRC	NM_003234.1	Housekeeping	mRNA	Hs	CAGTTTCCACCATCTCGGTCATCAGGATTGCCTAATATACCTGTCCAGACAATCTCCAGAGCTGCTGCAGAAAAGCTGTTTGGGAATATGGAAGGAGACT	100	HOUSEKEEPING	FALSE	183.8	180353	187248	2.65	187248	180353
UBB	NM_018955.3	Housekeeping	mRNA	Hs	ACCTGGTCCTGCGCCTGAGGGGTGGCTGTTAATTCTTCAGTCATGGCATTCGCAGTGCCCAGTGATGGCATTACTCTGCACTATAGCCATTTGCCCCAAC	100	HOUSEKEEPING	FALSE	2814415	2765385	2863445	2.46	2765385	2863445
NEG_A	ERCC_00096.1	Negative	SYSTEM	CUS	AACCGCCGCATACGGCCGATTGTCGCAGCCCGGGTCGATTATAACAACGGTGCAATCTCAGCTAAACCGACGCAGTTTTGCTCCTTGGATTCTGAGCCCG	100	RNA SPIKE	FALSE	18.5	13	24	42.04	24	13
NEG_B	ERCC_00041.1	Negative	SYSTEM	CUS	GCACTGGCATTGGTCGTTTCAGGAGGCCATACAGAACTGGTTTATATGAAGGAACATGGATCATTTGAAGTCATTGGGGAAACCCTTGATGATGCGGCAG	100	RNA SPIKE	FALSE	15	11	19	37.71	19	11
NEG_C	ERCC_00019.1	Negative	SYSTEM	CUS	GTACAGGCTGCTGGCTCATGTTTCCTTCTACGCTGCACTTGCGGGCATAGAGGTCGGTTGCGATCTATATTCGGAGATAACTATTCACCCAGCGCCACTC	100	RNA SPIKE	FALSE	8.5	5	12	58.23	12	5
NEG_D	ERCC_00076.1	Negative	SYSTEM	CUS	AGAGATCACGTGGACCAAAGCTGATTGATTACGGGACTGGCCGTAAGTGCTGCCCGCGAGTAGATCGTCTAGATCCGGCTAAAATTCCCTGCGGTGCCTT	100	RNA SPIKE	FALSE	9.5	9	10	7.44	10	9
NEG_E	ERCC_00098.1	Negative	SYSTEM	CUS	CCCAGATGACCTTCTCCCTCATAATCACTTAATCTGAGCGCAGGAGGCAGGCTGTATTAATTCCGGCCTCCAACCGGACCGTGGAACGACGCGACCAAGT	100	RNA SPIKE	FALSE	19	16	22	22.33	16	22
NEG_F	ERCC_00126.1	Negative	SYSTEM	CUS	GGGTCCTTACCGGCTGTAAGCTCACTACAATCCAGGTACAGAGTGCGTTAACCGGCCATTAGAGGGCCGCTACACCCGTCAGAATTTAAACGTATGGGCG	100	RNA SPIKE	FALSE	15.5	10	21	50.18	21	10
NEG_G	ERCC_00144.1	Negative	SYSTEM	CUS	ACCCGTATGAACTGTTGCCGGCTCGGAAATGTTAAGGCTCTGCGCACGCACTTTATCATTCGCAGCCTGTTCTGTCAGCGGGTCAGCCTAGGTTACGGTG	100	RNA SPIKE	FALSE	9.5	9	10	7.44	10	9
NEG_H	ERCC_00154.1	Negative	SYSTEM	CUS	TTGGTCCGAGGAGGCATATAGGAAACGATGGGCACGCGCTATTCAGACGTTATTTGGTATGGAGTAAGAGGCCGGAAACTGGGCTCGATTGATGGATACT	100	RNA SPIKE	FALSE	16.5	12	21	38.57	21	12
POS_A	ERCC_00117.1	Positive	SYSTEM	CUS	TCAGGCCTTGCCCTTACTAATGGCGCGTTGTAACGGGCCTTGAGGGAATGTCACTATTGAGGCACCCGTTCGACCCTCAGAGATATACCATTCCGCCTAT	100	RNA SPIKE	FALSE	68479	68368	68590	0.23	68590	68368
POS_B	ERCC_00112.1	Positive	SYSTEM	CUS	ATGAAAGCGCTGCTACTATGATAAGAGTACACGTACAGGTCTCGCCCGATTGGATTATGGCGAGCTGCCGCATTGACGGACATACCTTTGAACGTAATCG	100	RNA SPIKE	FALSE	11901	11759	12043	1.69	12043	11759
POS_C	ERCC_00002.1	Positive	SYSTEM	CUS	GCCGCTTTCGCTCGGGTCTGCGGGTTATAGCTTTTCAGTCTCGACGGGCTAGCACACATCTGGTTGACTAGGCGCATAGTCGCCATTCACAGATTTGCTC	100	RNA SPIKE	FALSE	3901.5	3787	4016	4.15	4016	3787
POS_D	ERCC_00092.1	Positive	SYSTEM	CUS	TACCTGGCATTTGGGCACTTCTTGCGTTTAAGCGGGAAAGATCGCGAGGGCCCGCTATTTGCGATACTTCCCATGTCGGTGCCGTCGCCTCTATGTACTC	100	RNA SPIKE	FALSE	1012	1007	1017	0.7	1017	1007
POS_E	ERCC_00035.1	Positive	SYSTEM	CUS	GGTTGAATTTGAGCGGATGGGCTCAACTGCGTCGTAACCGGTAGATACAGGGCATACGAGCCTCCCTATTTAACGGCATCATCCCGCGTAGTGCTGGTCA	100	RNA SPIKE	FALSE	217.5	204	231	8.78	231	204
POS_F	ERCC_00034.1	Positive	SYSTEM	CUS	ACGAAGCTGTTCGGCCGCACGCAAGTACCTCCCACTTAGAAAGCGAATAACCCAACGACCGTGTTCAACCCTGGCCGTCTCTCAACCAGGTATGCAATCA	100	RNA SPIKE	FALSE	106.5	102	111	5.98	111	102
